# Supplementary material for: An integrated analysis of the rice transcriptome and lipidome reveals lipid metabolism plays a central role in rice cold tolerance
Source: BMC Plant Biol. 2022 Mar 2;22:91. doi: 10.1186/s12870-022-03468-1 (PMC8889772; doi:10.1186/s12870-022-03468-1)
Supplement: Supplementary file 1 — Additional file 1. Differentially expressed genes (DEGs) in KY 131 under cold stress. [file 12870_2022_3468_MOESM1_ESM.xlsx]

## Sheet: Sheet1
Supplementary Table 1. Differentially expressed genes (DEGs) in KY 131 under cold stress.
ID	FoldChange	log2FoldChange	regulated
ChrSy.fgenesh.gene.25	0.401	-1.318	down
ChrSy.fgenesh.gene.28	0.02	-5.622	down
ChrSy.fgenesh.gene.37	3.692	1.884	up
ChrSy.fgenesh.gene.41	0.161	-2.632	down
ChrSy.fgenesh.gene.49	0.235	-2.088	down
ChrSy.fgenesh.gene.50	0.127	-2.982	down
ChrSy.fgenesh.gene.74	0.253	-1.981	down
ChrUn.fgenesh.gene.68	64.75	6.017	up
ChrUn.fgenesh.gene.69	0.276	-1.856	down
LOC_Os01g01030	0.236	-2.081	down
LOC_Os01g01060	0.336	-1.574	down
LOC_Os01g01090	0.166	-2.588	down
LOC_Os01g01120	0.341	-1.551	down
LOC_Os01g01160	8.728	3.126	up
LOC_Os01g01170	27.072	4.759	up
LOC_Os01g01190	137.825	7.107	up
LOC_Os01g01280	0.247	-2.017	down
LOC_Os01g01295	11.142	3.478	up
LOC_Os01g01330	10.683	3.417	up
LOC_Os01g01340	0.053	-4.234	down
LOC_Os01g01350	0.21	-2.254	down
LOC_Os01g01369	0.493	-1.021	down
LOC_Os01g01390	0.391	-1.355	down
LOC_Os01g01484	3.404	1.767	up
LOC_Os01g01510	0.21	-2.25	down
LOC_Os01g01520	0.353	-1.501	down
LOC_Os01g01580	5.65	2.498	up
LOC_Os01g01660	0.112	-3.153	down
LOC_Os01g01670	0.208	-2.263	down
LOC_Os01g01680	6.628	2.729	up
LOC_Os01g01689	0.443	-1.175	down
LOC_Os01g01710	3.454	1.788	up
LOC_Os01g01760	0.442	-1.176	down
LOC_Os01g01810	266.078	8.056	up
LOC_Os01g01840	4.585	2.197	up
LOC_Os01g01870	2.122	1.085	up
LOC_Os01g01880	484.995	8.922	up
LOC_Os01g01890	20.673	4.37	up
LOC_Os01g01920	2.103	1.072	up
LOC_Os01g01950	25.65	4.681	up
LOC_Os01g02000	3.76	1.911	up
LOC_Os01g02060	0.046	-4.449	down
LOC_Os01g02080	0.127	-2.976	down
LOC_Os01g02130	0.223	-2.166	down
LOC_Os01g02139	0.33	-1.598	down
LOC_Os01g02150	0.101	-3.312	down
LOC_Os01g02170	0.166	-2.589	down
LOC_Os01g02180	0.386	-1.372	down
LOC_Os01g02190	5.95	2.573	up
LOC_Os01g02270	0.046	-4.432	down
LOC_Os01g02290	3.195	1.676	up
LOC_Os01g02300	3.907	1.966	up
LOC_Os01g02334	2.288	1.194	up
LOC_Os01g02350	0.226	-2.148	down
LOC_Os01g02370	0.284	-1.815	down
LOC_Os01g02420	0.372	-1.426	down
LOC_Os01g02450	4.226	2.079	up
LOC_Os01g02490	0.287	-1.8	down
LOC_Os01g02550	0.312	-1.679	down
LOC_Os01g02570	0.499	-1.002	down
LOC_Os01g02580	3.397	1.764	up
LOC_Os01g02600	0.194	-2.364	down
LOC_Os01g02690	0.225	-2.153	down
LOC_Os01g02700	0.455	-1.137	down
LOC_Os01g02710	0.13	-2.943	down
LOC_Os01g02780	0.15	-2.733	down
LOC_Os01g02790	0.043	-4.554	down
LOC_Os01g02830	0.163	-2.621	down
LOC_Os01g02840	0.062	-4.012	down
LOC_Os01g02850	0.055	-4.172	down
LOC_Os01g02860	0.126	-2.992	down
LOC_Os01g02870	0.141	-2.827	down
LOC_Os01g02910	0.145	-2.784	down
LOC_Os01g02940	0.416	-1.267	down
LOC_Os01g02960	2.699	1.432	up
LOC_Os01g03020	0.41	-1.287	down
LOC_Os01g03040	5.366	2.424	up
LOC_Os01g03050	5.921	2.566	up
LOC_Os01g03060	4.333	2.115	up
LOC_Os01g03080	5.551	2.473	up
LOC_Os01g03090	2.577	1.366	up
LOC_Os01g03130	190.16	7.571	up
LOC_Os01g03144	2.014	1.01	up
LOC_Os01g03180	0.09	-3.475	down
LOC_Os01g03290	7.97	2.995	up
LOC_Os01g03300	6.332	2.663	up
LOC_Os01g03330	5.878	2.555	up
LOC_Os01g03340	2.168	1.117	up
LOC_Os01g03360	4.115	2.041	up
LOC_Os01g03410	0.279	-1.844	down
LOC_Os01g03480	0.309	-1.693	down
LOC_Os01g03500	0.325	-1.62	down
LOC_Os01g03570	2.104	1.073	up
LOC_Os01g03660	0.351	-1.511	down
LOC_Os01g03680	14.784	3.886	up
LOC_Os01g03690	12.441	3.637	up
LOC_Os01g03710	4.882	2.288	up
LOC_Os01g03750	7.093	2.826	up
LOC_Os01g03760	2.854	1.513	up
LOC_Os01g03810	18.225	4.188	up
LOC_Os01g03820	5.456	2.448	up
LOC_Os01g03870	0.08	-3.651	down
LOC_Os01g03914	3.889	1.959	up
LOC_Os01g03940	73.891	6.207	up
LOC_Os01g03950	0.13	-2.943	down
LOC_Os01g03980	2.425	1.278	up
LOC_Os01g04020	5.748	2.523	up
LOC_Os01g04030	0.277	-1.852	down
LOC_Os01g04040	27.162	4.764	up
LOC_Os01g04050	9.903	3.308	up
LOC_Os01g04090	1048.01	10.033	up
LOC_Os01g04100	19.47	4.283	up
LOC_Os01g04120	0.256	-1.965	down
LOC_Os01g04130	0.273	-1.873	down
LOC_Os01g04160	15.352	3.94	up
LOC_Os01g04230	17.544	4.133	up
LOC_Os01g04250	0.101	-3.306	down
LOC_Os01g04260	0.452	-1.147	down
LOC_Os01g04280	39.483	5.303	up
LOC_Os01g04320	196.189	7.616	up
LOC_Os01g04330	229.137	7.84	up
LOC_Os01g04340	43.216	5.433	up
LOC_Os01g04350	2.037	1.026	up
LOC_Os01g04390	0.202	-2.307	down
LOC_Os01g04409	11.569	3.532	up
LOC_Os01g04440	9.181	3.199	up
LOC_Os01g04450	3.438	1.782	up
LOC_Os01g04460	0.256	-1.968	down
LOC_Os01g04490	0.322	-1.636	down
LOC_Os01g04500	0.307	-1.701	down
LOC_Os01g04550	2.462	1.3	up
LOC_Os01g04590	23.48	4.553	up
LOC_Os01g04600	0.088	-3.51	down
LOC_Os01g04620	8.325	3.057	up
LOC_Os01g04640	11.642	3.541	up
LOC_Os01g04650	2.427	1.279	up
LOC_Os01g04670	5.037	2.333	up
LOC_Os01g04710	0.037	-4.748	down
LOC_Os01g04750	72.946	6.189	up
LOC_Os01g04800	4.955	2.309	up
LOC_Os01g04814	3.045	1.606	up
LOC_Os01g04920	9.921	3.311	up
LOC_Os01g04930	3.861	1.949	up
LOC_Os01g04950	0.335	-1.579	down
LOC_Os01g05000	68.617	6.1	up
LOC_Os01g05010	0.026	-5.286	down
LOC_Os01g05060	0.066	-3.93	down
LOC_Os01g05080	0.215	-2.217	down
LOC_Os01g05140	0.266	-1.913	down
LOC_Os01g05150	0.303	-1.722	down
LOC_Os01g05420	2.073	1.052	up
LOC_Os01g05430	11.078	3.47	up
LOC_Os01g05440	174.519	7.447	up
LOC_Os01g05470	0.099	-3.34	down
LOC_Os01g05480	5.647	2.498	up
LOC_Os01g05510	45.316	5.502	up
LOC_Os01g05540	0.4	-1.323	down
LOC_Os01g05560	0.425	-1.234	down
LOC_Os01g05580	0.044	-4.51	down
LOC_Os01g05600	0.064	-3.971	down
LOC_Os01g05620	0.03	-5.035	down
LOC_Os01g05630	2.507	1.326	up
LOC_Os01g05640	3.44	1.783	up
LOC_Os01g05660	5.317	2.411	up
LOC_Os01g05744	0.02	-5.654	down
LOC_Os01g05790	2.816	1.494	up
LOC_Os01g05840	18.678	4.223	up
LOC_Os01g05860	0.005	-7.631	down
LOC_Os01g05890	32.335	5.015	up
LOC_Os01g05940	4.212	2.075	up
LOC_Os01g05960	0.395	-1.341	down
LOC_Os01g05970	0.464	-1.108	down
LOC_Os01g06000	0.108	-3.205	down
LOC_Os01g06050	0.245	-2.028	down
LOC_Os01g06150	0.082	-3.608	down
LOC_Os01g06220	10.069	3.332	up
LOC_Os01g06240	17.791	4.153	up
LOC_Os01g06280	4.277	2.097	up
LOC_Os01g06454	0.218	-2.197	down
LOC_Os01g06460	3.959	1.985	up
LOC_Os01g06490	5.327	2.413	up
LOC_Os01g06510	6.291	2.653	up
LOC_Os01g06560	84.185	6.395	up
LOC_Os01g06580	6.952	2.797	up
LOC_Os01g06590	13.258	3.729	up
LOC_Os01g06640	0.229	-2.127	down
LOC_Os01g06740	4.835	2.274	up
LOC_Os01g06750	0.25	-1.999	down
LOC_Os01g06790	0.098	-3.346	down
LOC_Os01g06836	8.545	3.095	up
LOC_Os01g06870	4.184	2.065	up
LOC_Os01g06876	3.364	1.75	up
LOC_Os01g06920	0.426	-1.232	down
LOC_Os01g07090	2.221	1.151	up
LOC_Os01g07170	0.269	-1.892	down
LOC_Os01g07212	0.409	-1.289	down
LOC_Os01g07260	2.312	1.209	up
LOC_Os01g07310	5.425	2.44	up
LOC_Os01g07360	8.669	3.116	up
LOC_Os01g07364	161.134	7.332	up
LOC_Os01g07370	6.846	2.775	up
LOC_Os01g07382	0.181	-2.463	down
LOC_Os01g07390	3.441	1.783	up
LOC_Os01g07400	2.319	1.213	up
LOC_Os01g07420	0.306	-1.709	down
LOC_Os01g07500	4.494	2.168	up
LOC_Os01g07530	85.488	6.418	up
LOC_Os01g07610	0.157	-2.676	down
LOC_Os01g07620	0.204	-2.291	down
LOC_Os01g07630	0.341	-1.551	down
LOC_Os01g07670	38.186	5.255	up
LOC_Os01g07680	58.383	5.867	up
LOC_Os01g07700	5.471	2.452	up
LOC_Os01g07710	31.931	4.997	up
LOC_Os01g07750	2.334	1.223	up
LOC_Os01g07760	2.553	1.352	up
LOC_Os01g07770	3.559	1.832	up
LOC_Os01g07870	3.798	1.925	up
LOC_Os01g07880	3.228	1.691	up
LOC_Os01g07890	0.101	-3.312	down
LOC_Os01g07910	0.418	-1.258	down
LOC_Os01g07920	0.495	-1.013	down
LOC_Os01g07940	0.496	-1.011	down
LOC_Os01g07990	0.033	-4.941	down
LOC_Os01g08010	0.289	-1.79	down
LOC_Os01g08020	46.959	5.553	up
LOC_Os01g08120	0.313	-1.675	down
LOC_Os01g08130	190.233	7.572	up
LOC_Os01g08140	171.002	7.418	up
LOC_Os01g08220	3.028	1.599	up
LOC_Os01g08290	3.449	1.786	up
LOC_Os01g08300	0.147	-2.77	down
LOC_Os01g08310	25.421	4.668	up
LOC_Os01g08320	11.894	3.572	up
LOC_Os01g08380	19.734	4.303	up
LOC_Os01g08400	3.491	1.804	up
LOC_Os01g08410	4.433	2.148	up
LOC_Os01g08440	37.332	5.222	up
LOC_Os01g08450	3.838	1.94	up
LOC_Os01g08460	87.769	6.456	up
LOC_Os01g08470	14.846	3.892	up
LOC_Os01g08500	11.274	3.495	up
LOC_Os01g08510	0.189	-2.4	down
LOC_Os01g08520	7.413	2.89	up
LOC_Os01g08540	0.256	-1.968	down
LOC_Os01g08580	0.393	-1.348	down
LOC_Os01g08600	0.257	-1.958	down
LOC_Os01g08630	0.261	-1.938	down
LOC_Os01g08670	0.26	-1.942	down
LOC_Os01g08680	2.207	1.142	up
LOC_Os01g08690	4.039	2.014	up
LOC_Os01g08700	0.35	-1.514	down
LOC_Os01g08770	0.472	-1.084	down
LOC_Os01g08780	17.813	4.155	up
LOC_Os01g08810	0.121	-3.05	down
LOC_Os01g08814	0.31	-1.69	down
LOC_Os01g08820	68.474	6.097	up
LOC_Os01g08850	0.315	-1.668	down
LOC_Os01g08870	0.149	-2.745	down
LOC_Os01g08880	0.172	-2.536	down
LOC_Os01g08930	0.174	-2.52	down
LOC_Os01g08940	129.604	7.018	up
LOC_Os01g08960	2.01	1.007	up
LOC_Os01g08980	57.897	5.855	up
LOC_Os01g09010	12.761	3.674	up
LOC_Os01g09100	4.905	2.294	up
LOC_Os01g09120	6.814	2.769	up
LOC_Os01g09150	0.04	-4.627	down
LOC_Os01g09180	0.077	-3.708	down
LOC_Os01g09190	0.047	-4.401	down
LOC_Os01g09200	2.141	1.098	up
LOC_Os01g09220	698.113	9.447	up
LOC_Os01g09230	4.664	2.221	up
LOC_Os01g09246	2.018	1.013	up
LOC_Os01g09270	0.227	-2.139	down
LOC_Os01g09280	2.744	1.456	up
LOC_Os01g09300	6.056	2.598	up
LOC_Os01g09305	18.061	4.175	up
LOC_Os01g09310	15.175	3.924	up
LOC_Os01g09320	38.177	5.255	up
LOC_Os01g09350	29.93	4.904	up
LOC_Os01g09360	37.618	5.233	up
LOC_Os01g09370	0.05	-4.312	down
LOC_Os01g09384	0.12	-3.064	down
LOC_Os01g09410	0.175	-2.516	down
LOC_Os01g09420	0.487	-1.037	down
LOC_Os01g09430	0.287	-1.8	down
LOC_Os01g09450	3.025	1.597	up
LOC_Os01g09460	2.425	1.278	up
LOC_Os01g09500	0.017	-5.889	down
LOC_Os01g09510	0.359	-1.478	down
LOC_Os01g09540	0.038	-4.73	down
LOC_Os01g09570	4.535	2.181	up
LOC_Os01g09590	0.368	-1.443	down
LOC_Os01g09620	12.369	3.629	up
LOC_Os01g09660	0.296	-1.754	down
LOC_Os01g09665	5.331	2.415	up
LOC_Os01g09670	2.459	1.298	up
LOC_Os01g09700	6.174	2.626	up
LOC_Os01g09740	0.443	-1.174	down
LOC_Os01g09750	0.31	-1.687	down
LOC_Os01g09760	2.369	1.244	up
LOC_Os01g09770	50.153	5.648	up
LOC_Os01g09800	6.487	2.698	up
LOC_Os01g09830	5.199	2.378	up
LOC_Os01g09850	2.409	1.269	up
LOC_Os01g09870	24.376	4.607	up
LOC_Os01g09990	5.421	2.439	up
LOC_Os01g10090	3.584	1.842	up
LOC_Os01g10100	2.433	1.282	up
LOC_Os01g10130	3.895	1.962	up
LOC_Os01g10140	2.612	1.385	up
LOC_Os01g10180	11.383	3.509	up
LOC_Os01g10210	12.909	3.69	up
LOC_Os01g10250	34.679	5.116	up
LOC_Os01g10260	227.365	7.829	up
LOC_Os01g10280	0.191	-2.391	down
LOC_Os01g10300	0.408	-1.293	down
LOC_Os01g10340	0.182	-2.454	down
LOC_Os01g10350	0.159	-2.655	down
LOC_Os01g10440	4.441	2.151	up
LOC_Os01g10450	7.574	2.921	up
LOC_Os01g10460	0.004	-7.91	down
LOC_Os01g10530	0.498	-1.006	down
LOC_Os01g10580	2.948	1.56	up
LOC_Os01g10600	24.694	4.626	up
LOC_Os01g10630	0.293	-1.769	down
LOC_Os01g10640	2.131	1.092	up
LOC_Os01g10680	8.759	3.131	up
LOC_Os01g10690	0.325	-1.623	down
LOC_Os01g10800	0.271	-1.883	down
LOC_Os01g10860	0.303	-1.723	down
LOC_Os01g10930	0.141	-2.822	down
LOC_Os01g10950	4.698	2.232	up
LOC_Os01g10980	15.755	3.978	up
LOC_Os01g10990	0.04	-4.647	down
LOC_Os01g11010	0.04	-4.633	down
LOC_Os01g11020	0.127	-2.981	down
LOC_Os01g11080	68.652	6.101	up
LOC_Os01g11120	0.489	-1.033	down
LOC_Os01g11130	0.012	-6.393	down
LOC_Os01g11150	708.974	9.47	up
LOC_Os01g11160	6.903	2.787	up
LOC_Os01g11220	48.145	5.589	up
LOC_Os01g11230	2.344	1.229	up
LOC_Os01g11240	2.287	1.193	up
LOC_Os01g11340	0.407	-1.298	down
LOC_Os01g11350	3.103	1.634	up
LOC_Os01g11414	5.328	2.413	up
LOC_Os01g11430	13.724	3.779	up
LOC_Os01g11460	146.872	7.198	up
LOC_Os01g11520	19.813	4.308	up
LOC_Os01g11570	0.265	-1.918	down
LOC_Os01g11600	3.16	1.66	up
LOC_Os01g11660	2.352	1.234	up
LOC_Os01g11720	0.129	-2.96	down
LOC_Os01g11810	0.272	-1.878	down
LOC_Os01g11880	0.246	-2.022	down
LOC_Os01g11960	0.419	-1.256	down
LOC_Os01g11970	0.415	-1.267	down
LOC_Os01g11990	2.892	1.532	up
LOC_Os01g12060	4.991	2.319	up
LOC_Os01g12070	55.076	5.783	up
LOC_Os01g12080	2.539	1.345	up
LOC_Os01g12130	3.368	1.752	up
LOC_Os01g12160	0.42	-1.253	down
LOC_Os01g12180	0.165	-2.6	down
LOC_Os01g12190	13.92	3.799	up
LOC_Os01g12210	15.439	3.949	up
LOC_Os01g12250	8.745	3.128	up
LOC_Os01g12270	0.094	-3.413	down
LOC_Os01g12280	0.133	-2.906	down
LOC_Os01g12290	0.054	-4.218	down
LOC_Os01g12304	0.212	-2.235	down
LOC_Os01g12330	8.644	3.112	up
LOC_Os01g12400	0.34	-1.556	down
LOC_Os01g12410	0.083	-3.59	down
LOC_Os01g12440	148.605	7.215	up
LOC_Os01g12464	0.297	-1.751	down
LOC_Os01g12470	2.11	1.077	up
LOC_Os01g12490	7.514	2.91	up
LOC_Os01g12520	3.944	1.98	up
LOC_Os01g12530	2.102	1.072	up
LOC_Os01g12580	7.774	2.959	up
LOC_Os01g12610	0.077	-3.692	down
LOC_Os01g12680	15.111	3.918	up
LOC_Os01g12690	112.323	6.812	up
LOC_Os01g12720	2.82	1.496	up
LOC_Os01g12730	11.347	3.504	up
LOC_Os01g12740	2.189	1.131	up
LOC_Os01g12760	4.249	2.087	up
LOC_Os01g12810	23.635	4.563	up
LOC_Os01g12830	3.726	1.898	up
LOC_Os01g12860	0.299	-1.741	down
LOC_Os01g12950	0.362	-1.467	down
LOC_Os01g13060	4.765	2.252	up
LOC_Os01g13070	33.503	5.066	up
LOC_Os01g13080	0.237	-2.075	down
LOC_Os01g13130	0.263	-1.926	down
LOC_Os01g13150	0.242	-2.046	down
LOC_Os01g13170	2.093	1.066	up
LOC_Os01g13190	0.441	-1.181	down
LOC_Os01g13320	0.481	-1.056	down
LOC_Os01g13360	83.465	6.383	up
LOC_Os01g13370	9.958	3.316	up
LOC_Os01g13390	33.542	5.068	up
LOC_Os01g13404	5.642	2.496	up
LOC_Os01g13420	0.398	-1.331	down
LOC_Os01g13460	6.128	2.615	up
LOC_Os01g13480	17.162	4.101	up
LOC_Os01g13490	8.505	3.088	up
LOC_Os01g13540	6.83	2.772	up
LOC_Os01g13560	19.57	4.291	up
LOC_Os01g13570	0.371	-1.429	down
LOC_Os01g13630	0.026	-5.249	down
LOC_Os01g13680	0.03	-5.047	down
LOC_Os01g13690	4.035	2.013	up
LOC_Os01g13710	62.272	5.961	up
LOC_Os01g13720	0.181	-2.462	down
LOC_Os01g13740	11.739	3.553	up
LOC_Os01g13760	0.203	-2.302	down
LOC_Os01g13800	0.068	-3.872	down
LOC_Os01g13930	4.563	2.19	up
LOC_Os01g13950	20.859	4.383	up
LOC_Os01g14050	2.004	1.003	up
LOC_Os01g14080	3.082	1.624	up
LOC_Os01g14090	0.306	-1.708	down
LOC_Os01g14100	4.309	2.107	up
LOC_Os01g14110	3.299	1.722	up
LOC_Os01g14410	11.015	3.461	up
LOC_Os01g14440	25.815	4.69	up
LOC_Os01g14514	0.157	-2.668	down
LOC_Os01g14520	7.93	2.987	up
LOC_Os01g14550	0.441	-1.18	down
LOC_Os01g14580	2.451	1.294	up
LOC_Os01g14590	2.418	1.274	up
LOC_Os01g14610	0.468	-1.096	down
LOC_Os01g14630	0.296	-1.756	down
LOC_Os01g14760	11.158	3.48	up
LOC_Os01g14830	0.186	-2.425	down
LOC_Os01g14840	0.495	-1.015	down
LOC_Os01g14860	5.985	2.581	up
LOC_Os01g14870	9.389	3.231	up
LOC_Os01g14880	43.577	5.445	up
LOC_Os01g14890	0.375	-1.416	down
LOC_Os01g14926	18.891	4.24	up
LOC_Os01g15000	19.273	4.268	up
LOC_Os01g15029	5.124	2.357	up
LOC_Os01g15100	7.217	2.851	up
LOC_Os01g15110	3.774	1.916	up
LOC_Os01g15210	6.718	2.748	up
LOC_Os01g15220	4.312	2.108	up
LOC_Os01g15240	74.892	6.227	up
LOC_Os01g15250	12.583	3.653	up
LOC_Os01g15270	33.246	5.055	up
LOC_Os01g15340	15.378	3.943	up
LOC_Os01g15399	0.263	-1.926	down
LOC_Os01g15448	0.362	-1.465	down
LOC_Os01g15480	24.504	4.615	up
LOC_Os01g15510	0.329	-1.602	down
LOC_Os01g15520	0.446	-1.165	down
LOC_Os01g15580	0.36	-1.473	down
LOC_Os01g15600	0.34	-1.557	down
LOC_Os01g15630	6.912	2.789	up
LOC_Os01g15640	16.338	4.03	up
LOC_Os01g15660	0.309	-1.693	down
LOC_Os01g15790	0.129	-2.953	down
LOC_Os01g15830	0.218	-2.195	down
LOC_Os01g15840	0.094	-3.411	down
LOC_Os01g15860	2.362	1.24	up
LOC_Os01g15900	370.91	8.535	up
LOC_Os01g15910	0.286	-1.808	down
LOC_Os01g15970	5.709	2.513	up
LOC_Os01g16040	0.189	-2.403	down
LOC_Os01g16060	0.429	-1.22	down
LOC_Os01g16100	0.156	-2.678	down
LOC_Os01g16124	0.298	-1.749	down
LOC_Os01g16152	0.48	-1.058	down
LOC_Os01g16160	86.606	6.436	up
LOC_Os01g16170	61.697	5.947	up
LOC_Os01g16180	0.404	-1.306	down
LOC_Os01g16200	8.117	3.021	up
LOC_Os01g16250	71.964	6.169	up
LOC_Os01g16260	3.601	1.848	up
LOC_Os01g16310	5.18	2.373	up
LOC_Os01g16340	0.138	-2.856	down
LOC_Os01g16400	14.953	3.902	up
LOC_Os01g16450	30.241	4.918	up
LOC_Os01g16460	17.817	4.155	up
LOC_Os01g16600	2.827	1.499	up
LOC_Os01g16620	0.131	-2.937	down
LOC_Os01g16810	11.495	3.523	up
LOC_Os01g16860	202.566	7.662	up
LOC_Os01g16890	0.483	-1.049	down
LOC_Os01g16910	0.153	-2.708	down
LOC_Os01g16940	0.448	-1.16	down
LOC_Os01g16950	0.271	-1.886	down
LOC_Os01g16960	3.563	1.833	up
LOC_Os01g16980	17.709	4.146	up
LOC_Os01g17000	0.25	-1.999	down
LOC_Os01g17020	0.43	-1.218	down
LOC_Os01g17050	78.755	6.299	up
LOC_Os01g17070	2.34	1.226	up
LOC_Os01g17150	0.323	-1.629	down
LOC_Os01g17160	14.432	3.851	up
LOC_Os01g17170	7.559	2.918	up
LOC_Os01g17190	2.056	1.04	up
LOC_Os01g17214	0.397	-1.334	down
LOC_Os01g17240	2.327	1.218	up
LOC_Os01g17250	0.258	-1.955	down
LOC_Os01g17320	0.299	-1.74	down
LOC_Os01g17330	4.656	2.219	up
LOC_Os01g17370	132.412	7.049	up
LOC_Os01g17390	24.18	4.596	up
LOC_Os01g17396	54416.2	15.732	up
LOC_Os01g17402	271.689	8.086	up
LOC_Os01g18050	0.198	-2.335	down
LOC_Os01g18060	0.137	-2.865	down
LOC_Os01g18090	15.203	3.926	up
LOC_Os01g18220	74.269	6.215	up
LOC_Os01g18230	11.553	3.53	up
LOC_Os01g18310	0.083	-3.585	down
LOC_Os01g18320	0.332	-1.59	down
LOC_Os01g18360	4.251	2.088	up
LOC_Os01g18400	3.073	1.62	up
LOC_Os01g18410	0.128	-2.962	down
LOC_Os01g18500	87.251	6.447	up
LOC_Os01g18584	3.486	1.802	up
LOC_Os01g18620	4.664	2.222	up
LOC_Os01g18630	0.466	-1.1	down
LOC_Os01g18670	3.946	1.981	up
LOC_Os01g18800	10.503	3.393	up
LOC_Os01g18810	74.594	6.221	up
LOC_Os01g18850	2.053	1.038	up
LOC_Os01g18880	0.25	-2	down
LOC_Os01g19120	28.707	4.843	up
LOC_Os01g19130	31.671	4.985	up
LOC_Os01g19140	0.198	-2.335	down
LOC_Os01g19160	0.018	-5.81	down
LOC_Os01g19170	2.543	1.347	up
LOC_Os01g19260	10.394	3.378	up
LOC_Os01g19270	9.937	3.313	up
LOC_Os01g19320	7.635	2.933	up
LOC_Os01g19330	7.419	2.891	up
LOC_Os01g19380	0.09	-3.475	down
LOC_Os01g19390	0.117	-3.1	down
LOC_Os01g19400	0.383	-1.384	down
LOC_Os01g19410	0.475	-1.074	down
LOC_Os01g19440	90.723	6.503	up
LOC_Os01g19450	2.279	1.189	up
LOC_Os01g19490	0.261	-1.938	down
LOC_Os01g19548	0.042	-4.574	down
LOC_Os01g19670	0.052	-4.253	down
LOC_Os01g19760	2.268	1.181	up
LOC_Os01g19800	3.767	1.913	up
LOC_Os01g19820	0.069	-3.857	down
LOC_Os01g19840	0.461	-1.118	down
LOC_Os01g19870	4.264	2.092	up
LOC_Os01g19880	7.456	2.898	up
LOC_Os01g19940	21.988	4.459	up
LOC_Os01g19970	0.437	-1.194	down
LOC_Os01g20030	69.274	6.114	up
LOC_Os01g20110	0.123	-3.02	down
LOC_Os01g20206	6.95	2.797	up
LOC_Os01g20800	0.077	-3.7	down
LOC_Os01g20830	0.14	-2.84	down
LOC_Os01g20860	5.022	2.328	up
LOC_Os01g20910	0.272	-1.876	down
LOC_Os01g20940	0.457	-1.131	down
LOC_Os01g21050	0.034	-4.899	down
LOC_Os01g21120	17.218	4.106	up
LOC_Os01g21144	2.576	1.365	up
LOC_Os01g21160	0.448	-1.159	down
LOC_Os01g21170	0.107	-3.219	down
LOC_Os01g21240	6.782	2.762	up
LOC_Os01g21250	3443.38	11.75	up
LOC_Os01g21290	0.049	-4.356	down
LOC_Os01g21450	2.314	1.21	up
LOC_Os01g21560	4.951	2.308	up
LOC_Os01g21610	3.05	1.609	up
LOC_Os01g21990	0.013	-6.282	down
LOC_Os01g22010	146.443	7.194	up
LOC_Os01g22050	0.029	-5.093	down
LOC_Os01g22090	0.105	-3.247	down
LOC_Os01g22230	0.34	-1.556	down
LOC_Os01g22249	7.194	2.847	up
LOC_Os01g22352	0.197	-2.344	down
LOC_Os01g22370	2.412	1.27	up
LOC_Os01g22430	0.325	-1.621	down
LOC_Os01g22440	0.131	-2.929	down
LOC_Os01g22480	0.159	-2.651	down
LOC_Os01g22510	8.627	3.109	up
LOC_Os01g22550	2.187	1.129	up
LOC_Os01g22590	470.417	8.878	up
LOC_Os01g22600	36.455	5.188	up
LOC_Os01g22630	4.492	2.167	up
LOC_Os01g22710	0.05	-4.321	down
LOC_Os01g22900	21.661	4.437	up
LOC_Os01g22954	6.685	2.741	up
LOC_Os01g22990	0.287	-1.803	down
LOC_Os01g23380	0.267	-1.903	down
LOC_Os01g23580	5.573	2.478	up
LOC_Os01g23600	0.328	-1.608	down
LOC_Os01g23610	0.36	-1.474	down
LOC_Os01g23620	2.657	1.41	up
LOC_Os01g23680	3.564	1.833	up
LOC_Os01g23710	0.457	-1.131	down
LOC_Os01g23870	0.273	-1.872	down
LOC_Os01g23910	0.43	-1.216	down
LOC_Os01g23990	0.325	-1.62	down
LOC_Os01g24020	0.335	-1.58	down
LOC_Os01g24090	0.375	-1.416	down
LOC_Os01g24120	0.103	-3.28	down
LOC_Os01g24210	0.278	-1.848	down
LOC_Os01g24340	0.105	-3.251	down
LOC_Os01g24420	0.498	-1.005	down
LOC_Os01g24430	12.758	3.673	up
LOC_Os01g24440	8.415	3.073	up
LOC_Os01g24690	0.39	-1.357	down
LOC_Os01g24750	3.56	1.832	up
LOC_Os01g24764	0.153	-2.711	down
LOC_Os01g24780	0.121	-3.047	down
LOC_Os01g24790	0.077	-3.707	down
LOC_Os01g24880	3.434	1.78	up
LOC_Os01g24940	0.376	-1.412	down
LOC_Os01g24980	0.09	-3.479	down
LOC_Os01g25010	17.201	4.104	up
LOC_Os01g25230	0.157	-2.671	down
LOC_Os01g25240	0.341	-1.551	down
LOC_Os01g25270	0.022	-5.481	down
LOC_Os01g25386	7.544	2.915	up
LOC_Os01g25484	2.581	1.368	up
LOC_Os01g25530	0.276	-1.859	down
LOC_Os01g25540	11.889	3.572	up
LOC_Os01g25560	6.022	2.59	up
LOC_Os01g25610	0.341	-1.553	down
LOC_Os01g25670	0.038	-4.72	down
LOC_Os01g25710	0.432	-1.212	down
LOC_Os01g25760	0.095	-3.401	down
LOC_Os01g25810	0.45	-1.151	down
LOC_Os01g25820	0.055	-4.173	down
LOC_Os01g25880	0.351	-1.512	down
LOC_Os01g25910	35.973	5.169	up
LOC_Os01g25990	3.635	1.862	up
LOC_Os01g26000	0.4	-1.322	down
LOC_Os01g26020	0.387	-1.371	down
LOC_Os01g26039	17.721	4.147	up
LOC_Os01g26070	0.28	-1.836	down
LOC_Os01g26080	0.462	-1.114	down
LOC_Os01g26120	0.321	-1.638	down
LOC_Os01g26240	0.127	-2.976	down
LOC_Os01g26270	0.198	-2.336	down
LOC_Os01g26280	0.234	-2.093	down
LOC_Os01g26370	0.164	-2.607	down
LOC_Os01g26930	51.451	5.685	up
LOC_Os01g26970	0.178	-2.487	down
LOC_Os01g27120	0.172	-2.538	down
LOC_Os01g27140	0.096	-3.387	down
LOC_Os01g27200	152.379	7.252	up
LOC_Os01g27210	3.394	1.763	up
LOC_Os01g27230	0.253	-1.98	down
LOC_Os01g27340	46.834	5.549	up
LOC_Os01g27360	10.444	3.385	up
LOC_Os01g27449	6.847	2.775	up
LOC_Os01g27490	54.419	5.766	up
LOC_Os01g27530	13.48	3.753	up
LOC_Os01g27640	0.029	-5.131	down
LOC_Os01g27650	0.061	-4.033	down
LOC_Os01g27730	0.374	-1.418	down
LOC_Os01g27740	0.299	-1.741	down
LOC_Os01g27760	0.114	-3.13	down
LOC_Os01g28134	0.041	-4.607	down
LOC_Os01g28150	0.476	-1.071	down
LOC_Os01g28500	0.492	-1.024	down
LOC_Os01g28650	0.07	-3.84	down
LOC_Os01g28680	6.548	2.711	up
LOC_Os01g28710	0.032	-4.946	down
LOC_Os01g28730	5.922	2.566	up
LOC_Os01g28790	48.828	5.61	up
LOC_Os01g28800	331.906	8.375	up
LOC_Os01g28810	400.71	8.646	up
LOC_Os01g28840	184.885	7.53	up
LOC_Os01g28980	0.173	-2.532	down
LOC_Os01g29050	0.073	-3.777	down
LOC_Os01g29060	0.073	-3.775	down
LOC_Os01g29104	0.198	-2.34	down
LOC_Os01g29230	0.419	-1.254	down
LOC_Os01g29280	72.688	6.184	up
LOC_Os01g29330	23.346	4.545	up
LOC_Os01g29450	5.062	2.34	up
LOC_Os01g29469	2.432	1.282	up
LOC_Os01g29507	0.052	-4.278	down
LOC_Os01g29600	0.306	-1.709	down
LOC_Os01g29610	0.352	-1.508	down
LOC_Os01g29640	0.142	-2.819	down
LOC_Os01g29780	13.101	3.712	up
LOC_Os01g29820	0.274	-1.866	down
LOC_Os01g30956	17.019	4.089	up
LOC_Os01g31010	0.042	-4.559	down
LOC_Os01g31020	0.012	-6.389	down
LOC_Os01g31050	0.049	-4.343	down
LOC_Os01g31110	0.325	-1.622	down
LOC_Os01g31210	0.192	-2.379	down
LOC_Os01g31220	3.521	1.816	up
LOC_Os01g31360	33.562	5.069	up
LOC_Os01g31370	255.401	7.997	up
LOC_Os01g31494	0.079	-3.656	down
LOC_Os01g31570	5.244	2.391	up
LOC_Os01g31670	138.606	7.115	up
LOC_Os01g31850	9.657	3.272	up
LOC_Os01g31870	0.352	-1.506	down
LOC_Os01g31890	0.418	-1.258	down
LOC_Os01g31910	0.315	-1.666	down
LOC_Os01g31940	0.338	-1.564	down
LOC_Os01g31980	25.675	4.682	up
LOC_Os01g32130	0.258	-1.956	down
LOC_Os01g32259	5.658	2.5	up
LOC_Os01g32330	4.143	2.051	up
LOC_Os01g32350	0.415	-1.269	down
LOC_Os01g32364	6.129	2.616	up
LOC_Os01g32380	73.407	6.198	up
LOC_Os01g32439	0.37	-1.436	down
LOC_Os01g32460	11.952	3.579	up
LOC_Os01g32660	3.639	1.863	up
LOC_Os01g32670	5.409	2.435	up
LOC_Os01g32730	0.456	-1.134	down
LOC_Os01g32770	21.254	4.41	up
LOC_Os01g32790	0.413	-1.277	down
LOC_Os01g32830	0.317	-1.658	down
LOC_Os01g32849	49.296	5.623	up
LOC_Os01g32880	0.435	-1.2	down
LOC_Os01g32920	77.489	6.276	up
LOC_Os01g32964	3.677	1.879	up
LOC_Os01g32980	3.944	1.98	up
LOC_Os01g33000	9.645	3.27	up
LOC_Os01g33030	0.47	-1.088	down
LOC_Os01g33260	0.014	-6.2	down
LOC_Os01g33270	0.03	-5.079	down
LOC_Os01g33410	4.4	2.138	up
LOC_Os01g33420	0.436	-1.197	down
LOC_Os01g33540	0.296	-1.755	down
LOC_Os01g33684	4.893	2.291	up
LOC_Os01g33784	3.798	1.925	up
LOC_Os01g33840	0.035	-4.844	down
LOC_Os01g33950	0.039	-4.67	down
LOC_Os01g34050	22.736	4.507	up
LOC_Os01g34060	0.294	-1.765	down
LOC_Os01g34080	0.152	-2.72	down
LOC_Os01g34350	0.109	-3.195	down
LOC_Os01g34590	4.416	2.143	up
LOC_Os01g34610	0.192	-2.383	down
LOC_Os01g34630	0.23	-2.121	down
LOC_Os01g34690	2.167	1.115	up
LOC_Os01g34850	87.354	6.449	up
LOC_Os01g34890	0.354	-1.498	down
LOC_Os01g34900	0.04	-4.654	down
LOC_Os01g34970	0.128	-2.963	down
LOC_Os01g35160	0.384	-1.382	down
LOC_Os01g35184	10.883	3.444	up
LOC_Os01g35330	0.278	-1.845	down
LOC_Os01g35590	0.11	-3.178	down
LOC_Os01g35610	35.967	5.169	up
LOC_Os01g35930	0.475	-1.074	down
LOC_Os01g36070	4.83	2.272	up
LOC_Os01g36090	0.043	-4.525	down
LOC_Os01g36130	3.901	1.964	up
LOC_Os01g36220	3.335	1.738	up
LOC_Os01g36229	0.238	-2.072	down
LOC_Os01g36294	0.239	-2.064	down
LOC_Os01g36350	0.344	-1.539	down
LOC_Os01g36580	9.55	3.255	up
LOC_Os01g36600	0.146	-2.78	down
LOC_Os01g36720	374.574	8.549	up
LOC_Os01g36950	10.03	3.326	up
LOC_Os01g36970	6.866	2.78	up
LOC_Os01g37040	16.754	4.066	up
LOC_Os01g37050	2.171	1.118	up
LOC_Os01g37090	0.123	-3.025	down
LOC_Os01g37110	151.278	7.241	up
LOC_Os01g37140	1061.65	10.052	up
LOC_Os01g37210	0.392	-1.349	down
LOC_Os01g37280	0.174	-2.521	down
LOC_Os01g37460	0.259	-1.949	down
LOC_Os01g37470	0.156	-2.682	down
LOC_Os01g37490	0.033	-4.904	down
LOC_Os01g37500	0.02	-5.669	down
LOC_Os01g37510	0.13	-2.941	down
LOC_Os01g37560	2.22	1.151	up
LOC_Os01g37600	12.212	3.61	up
LOC_Os01g37630	2.237	1.161	up
LOC_Os01g37650	7.668	2.939	up
LOC_Os01g37660	57.74	5.852	up
LOC_Os01g37690	21.477	4.425	up
LOC_Os01g37750	6.087	2.606	up
LOC_Os01g37780	68.647	6.101	up
LOC_Os01g37800	5.699	2.511	up
LOC_Os01g37810	19.721	4.302	up
LOC_Os01g37820	0.341	-1.551	down
LOC_Os01g37910	0.354	-1.496	down
LOC_Os01g37920	6.568	2.715	up
LOC_Os01g37950	0.322	-1.634	down
LOC_Os01g38100	0.058	-4.119	down
LOC_Os01g38120	68.337	6.095	up
LOC_Os01g38229	0.142	-2.812	down
LOC_Os01g38490	0.261	-1.94	down
LOC_Os01g38520	469.796	8.876	up
LOC_Os01g38610	0.093	-3.433	down
LOC_Os01g38650	450.017	8.814	up
LOC_Os01g38660	9.139	3.192	up
LOC_Os01g38680	45.816	5.518	up
LOC_Os01g38970	0.424	-1.239	down
LOC_Os01g38980	15.957	3.996	up
LOC_Os01g38990	8.677	3.117	up
LOC_Os01g39010	0.215	-2.22	down
LOC_Os01g39060	0.275	-1.863	down
LOC_Os01g39070	34.902	5.125	up
LOC_Os01g39110	0.47	-1.088	down
LOC_Os01g39134	0.31	-1.69	down
LOC_Os01g39136	102.36	6.678	up
LOC_Os01g39250	0.46	-1.119	down
LOC_Os01g39280	4.074	2.026	up
LOC_Os01g39310	2.239	1.163	up
LOC_Os01g39330	9.95	3.315	up
LOC_Os01g39450	15.534	3.957	up
LOC_Os01g39630	0.299	-1.74	down
LOC_Os01g39670	0.192	-2.379	down
LOC_Os01g39680	0.401	-1.317	down
LOC_Os01g39770	0.201	-2.316	down
LOC_Os01g39780	0.053	-4.251	down
LOC_Os01g39790	0.367	-1.444	down
LOC_Os01g39810	0.478	-1.066	down
LOC_Os01g39830	0.137	-2.863	down
LOC_Os01g39840	0.299	-1.74	down
LOC_Os01g39890	2.957	1.564	up
LOC_Os01g39960	0.246	-2.024	down
LOC_Os01g39970	6.101	2.609	up
LOC_Os01g40000	0.317	-1.655	down
LOC_Os01g40070	82.565	6.367	up
LOC_Os01g40094	9.256	3.21	up
LOC_Os01g40110	0.249	-2.007	down
LOC_Os01g40120	0.022	-5.495	down
LOC_Os01g40190	3.627	1.859	up
LOC_Os01g40200	2.839	1.505	up
LOC_Os01g40250	0.314	-1.671	down
LOC_Os01g40260	50.341	5.654	up
LOC_Os01g40280	33.651	5.073	up
LOC_Os01g40290	3.287	1.717	up
LOC_Os01g40340	2.293	1.197	up
LOC_Os01g40350	44.584	5.478	up
LOC_Os01g40420	0.469	-1.091	down
LOC_Os01g40570	2.001	1.001	up
LOC_Os01g40630	7.945	2.99	up
LOC_Os01g40650	0.4	-1.322	down
LOC_Os01g40690	2.399	1.262	up
LOC_Os01g40750	0.36	-1.474	down
LOC_Os01g40820	0.33	-1.598	down
LOC_Os01g40860	5.488	2.456	up
LOC_Os01g40870	3.451	1.787	up
LOC_Os01g40980	0.292	-1.776	down
LOC_Os01g41030	0.095	-3.396	down
LOC_Os01g41040	2.308	1.207	up
LOC_Os01g41140	58.17	5.862	up
LOC_Os01g41160	0.267	-1.904	down
LOC_Os01g41210	0.155	-2.686	down
LOC_Os01g41250	0.108	-3.207	down
LOC_Os01g41420	137.351	7.102	up
LOC_Os01g41430	2.072	1.051	up
LOC_Os01g41530	3.211	1.683	up
LOC_Os01g41550	2.827	1.499	up
LOC_Os01g41640	0.36	-1.474	down
LOC_Os01g41660	3.896	1.962	up
LOC_Os01g41710	3.158	1.659	up
LOC_Os01g41720	38.777	5.277	up
LOC_Os01g41740	0.024	-5.388	down
LOC_Os01g41750	0.074	-3.748	down
LOC_Os01g41770	0.013	-6.291	down
LOC_Os01g41800	9.192	3.2	up
LOC_Os01g41810	4.162	2.057	up
LOC_Os01g41850	0.014	-6.162	down
LOC_Os01g41880	0.443	-1.176	down
LOC_Os01g41890	2.069	1.049	up
LOC_Os01g41900	22.022	4.461	up
LOC_Os01g41910	2.837	1.504	up
LOC_Os01g41930	0.458	-1.127	down
LOC_Os01g41980	0.339	-1.56	down
LOC_Os01g41990	17.849	4.158	up
LOC_Os01g42000	9.02	3.173	up
LOC_Os01g42024	9.945	3.314	up
LOC_Os01g42030	5.641	2.496	up
LOC_Os01g42110	0.063	-3.994	down
LOC_Os01g42120	0.139	-2.846	down
LOC_Os01g42140	5.994	2.584	up
LOC_Os01g42160	0.093	-3.429	down
LOC_Os01g42190	4.918	2.298	up
LOC_Os01g42200	24.9	4.638	up
LOC_Os01g42210	0.142	-2.813	down
LOC_Os01g42234	24.457	4.612	up
LOC_Os01g42260	2.491	1.316	up
LOC_Os01g42280	0.137	-2.863	down
LOC_Os01g42294	4.283	2.099	up
LOC_Os01g42330	5.214	2.382	up
LOC_Os01g42380	8.35	3.062	up
LOC_Os01g42410	9.498	3.248	up
LOC_Os01g42510	0.034	-4.858	down
LOC_Os01g42610	0.025	-5.313	down
LOC_Os01g42650	2.15	1.104	up
LOC_Os01g42690	14.614	3.869	up
LOC_Os01g42700	14.701	3.878	up
LOC_Os01g42710	0.127	-2.982	down
LOC_Os01g42730	35.819	5.163	up
LOC_Os01g42780	0.017	-5.919	down
LOC_Os01g42840	16.922	4.081	up
LOC_Os01g42860	21.778	4.445	up
LOC_Os01g42960	3.833	1.938	up
LOC_Os01g42970	0.464	-1.106	down
LOC_Os01g42980	0.292	-1.774	down
LOC_Os01g42990	0.168	-2.575	down
LOC_Os01g43010	0.428	-1.225	down
LOC_Os01g43040	0.095	-3.394	down
LOC_Os01g43070	0.328	-1.607	down
LOC_Os01g43080	9.654	3.271	up
LOC_Os01g43090	0.043	-4.537	down
LOC_Os01g43110	162.469	7.344	up
LOC_Os01g43120	0.254	-1.978	down
LOC_Os01g43130	2.766	1.468	up
LOC_Os01g43140	620.691	9.278	up
LOC_Os01g43150	3.106	1.635	up
LOC_Os01g43230	0.226	-2.144	down
LOC_Os01g43250	0.488	-1.036	down
LOC_Os01g43270	0.409	-1.289	down
LOC_Os01g43320	0.251	-1.997	down
LOC_Os01g43330	2.39	1.257	up
LOC_Os01g43370	13.247	3.728	up
LOC_Os01g43380	4.418	2.143	up
LOC_Os01g43390	0.297	-1.75	down
LOC_Os01g43410	6.241	2.642	up
LOC_Os01g43420	5.957	2.575	up
LOC_Os01g43460	37.974	5.247	up
LOC_Os01g43480	19.941	4.318	up
LOC_Os01g43520	0.358	-1.483	down
LOC_Os01g43540	0.489	-1.031	down
LOC_Os01g43550	17.018	4.089	up
LOC_Os01g43560	0.341	-1.551	down
LOC_Os01g43580	9.918	3.31	up
LOC_Os01g43610	21.942	4.456	up
LOC_Os01g43650	5.401	2.433	up
LOC_Os01g43700	15.588	3.962	up
LOC_Os01g43710	2.639	1.4	up
LOC_Os01g43740	5.492	2.457	up
LOC_Os01g43774	0.255	-1.969	down
LOC_Os01g43844	8.616	3.107	up
LOC_Os01g43851	2.026	1.019	up
LOC_Os01g43860	126.466	6.983	up
LOC_Os01g43870	19.473	4.283	up
LOC_Os01g43890	21.144	4.402	up
LOC_Os01g43910	7.343	2.876	up
LOC_Os01g44050	27.109	4.761	up
LOC_Os01g44069	3.903	1.964	up
LOC_Os01g44090	3.612	1.853	up
LOC_Os01g44110	0.319	-1.65	down
LOC_Os01g44120	5.58	2.48	up
LOC_Os01g44180	0.04	-4.63	down
LOC_Os01g44190	0.35	-1.515	down
LOC_Os01g44200	0.079	-3.66	down
LOC_Os01g44220	0.311	-1.684	down
LOC_Os01g44390	0.134	-2.905	down
LOC_Os01g44394	2.839	1.505	up
LOC_Os01g44430	3.529	1.819	up
LOC_Os01g44950	2.762	1.466	up
LOC_Os01g45020	2.924	1.548	up
LOC_Os01g45060	6.234	2.64	up
LOC_Os01g45090	18.307	4.194	up
LOC_Os01g45110	2.326	1.218	up
LOC_Os01g45140	0.208	-2.268	down
LOC_Os01g45200	18.039	4.173	up
LOC_Os01g45250	21.317	4.414	up
LOC_Os01g45290	13.535	3.759	up
LOC_Os01g45350	21.527	4.428	up
LOC_Os01g45370	0.396	-1.336	down
LOC_Os01g45400	138.949	7.118	up
LOC_Os01g45430	78.419	6.293	up
LOC_Os01g45439	5.123	2.357	up
LOC_Os01g45450	11.486	3.522	up
LOC_Os01g45460	377.776	8.561	up
LOC_Os01g45530	0.193	-2.371	down
LOC_Os01g45550	126.804	6.986	up
LOC_Os01g45620	0.489	-1.032	down
LOC_Os01g45640	4.506	2.172	up
LOC_Os01g45700	6.435	2.686	up
LOC_Os01g45750	5.12	2.356	up
LOC_Os01g45830	0.354	-1.499	down
LOC_Os01g45840	0.06	-4.066	down
LOC_Os01g45880	0.316	-1.663	down
LOC_Os01g45910	2.831	1.501	up
LOC_Os01g45914	0.22	-2.187	down
LOC_Os01g45970	0.41	-1.287	down
LOC_Os01g46060	0.447	-1.162	down
LOC_Os01g46080	3.454	1.788	up
LOC_Os01g46169	2.034	1.024	up
LOC_Os01g46230	0.043	-4.524	down
LOC_Os01g46240	0.196	-2.352	down
LOC_Os01g46270	8.803	3.138	up
LOC_Os01g46370	0.202	-2.305	down
LOC_Os01g46400	8.727	3.125	up
LOC_Os01g46440	61.707	5.947	up
LOC_Os01g46700	4.387	2.133	up
LOC_Os01g46730	60.606	5.921	up
LOC_Os01g46740	55.24	5.788	up
LOC_Os01g46800	2.803	1.487	up
LOC_Os01g46820	0.156	-2.681	down
LOC_Os01g46926	4.612	2.205	up
LOC_Os01g46940	42.885	5.422	up
LOC_Os01g46950	33.164	5.052	up
LOC_Os01g46970	5.518	2.464	up
LOC_Os01g46980	2.658	1.411	up
LOC_Os01g47050	8.209	3.037	up
LOC_Os01g47070	3.426	1.777	up
LOC_Os01g47080	2.74	1.454	up
LOC_Os01g47100	0.14	-2.841	down
LOC_Os01g47110	0.264	-1.922	down
LOC_Os01g47130	58.044	5.859	up
LOC_Os01g47190	0.389	-1.364	down
LOC_Os01g47200	0.149	-2.749	down
LOC_Os01g47256	0.137	-2.863	down
LOC_Os01g47330	0.18	-2.473	down
LOC_Os01g47340	7.103	2.828	up
LOC_Os01g47350	0.406	-1.302	down
LOC_Os01g47430	2.213	1.146	up
LOC_Os01g47450	0.35	-1.515	down
LOC_Os01g47460	3.87	1.952	up
LOC_Os01g47500	61.524	5.943	up
LOC_Os01g47540	3.009	1.589	up
LOC_Os01g47550	0.19	-2.397	down
LOC_Os01g47560	3.759	1.911	up
LOC_Os01g47580	87.083	6.444	up
LOC_Os01g47600	0.418	-1.257	down
LOC_Os01g47630	242.469	7.922	up
LOC_Os01g47670	1357.32	10.407	up
LOC_Os01g47680	3.003	1.587	up
LOC_Os01g47690	0.468	-1.095	down
LOC_Os01g47730	4.479	2.163	up
LOC_Os01g47740	2.868	1.52	up
LOC_Os01g47745	493.909	8.948	up
LOC_Os01g47750	0.246	-2.023	down
LOC_Os01g47760	245.149	7.938	up
LOC_Os01g47820	0.154	-2.699	down
LOC_Os01g47840	0.092	-3.445	down
LOC_Os01g47900	5.844	2.547	up
LOC_Os01g48000	2.533	1.341	up
LOC_Os01g48010	0.07	-3.846	down
LOC_Os01g48030	9.622	3.266	up
LOC_Os01g48140	0.132	-2.917	down
LOC_Os01g48190	9.18	3.199	up
LOC_Os01g48200	14.962	3.903	up
LOC_Os01g48220	11.661	3.544	up
LOC_Os01g48260	22.343	4.482	up
LOC_Os01g48280	2.091	1.064	up
LOC_Os01g48290	3.477	1.798	up
LOC_Os01g48300	0.141	-2.83	down
LOC_Os01g48320	2.647	1.404	up
LOC_Os01g48330	3.214	1.684	up
LOC_Os01g48360	3.673	1.877	up
LOC_Os01g48370	4.893	2.291	up
LOC_Os01g48380	0.324	-1.625	down
LOC_Os01g48400	28.701	4.843	up
LOC_Os01g48410	1833.43	10.84	up
LOC_Os01g48420	2.397	1.261	up
LOC_Os01g48430	55.237	5.788	up
LOC_Os01g48444	3.056	1.612	up
LOC_Os01g48446	27.367	4.774	up
LOC_Os01g48500	0.098	-3.35	down
LOC_Os01g48610	0.489	-1.032	down
LOC_Os01g48620	0.355	-1.494	down
LOC_Os01g48680	0.496	-1.011	down
LOC_Os01g48710	172.024	7.426	up
LOC_Os01g48720	0.268	-1.898	down
LOC_Os01g48740	97.332	6.605	up
LOC_Os01g48750	85.996	6.426	up
LOC_Os01g48790	7.457	2.899	up
LOC_Os01g48820	0.193	-2.371	down
LOC_Os01g48830	2.81	1.491	up
LOC_Os01g48874	0.104	-3.269	down
LOC_Os01g48900	0.294	-1.764	down
LOC_Os01g48920	0.477	-1.068	down
LOC_Os01g48940	0.173	-2.532	down
LOC_Os01g48950	0.164	-2.606	down
LOC_Os01g48960	3.013	1.591	up
LOC_Os01g49010	0.292	-1.778	down
LOC_Os01g49060	0.284	-1.817	down
LOC_Os01g49110	18.241	4.189	up
LOC_Os01g49120	2.094	1.066	up
LOC_Os01g49130	5.569	2.477	up
LOC_Os01g49150	3.162	1.661	up
LOC_Os01g49154	3.025	1.597	up
LOC_Os01g49160	4.548	2.185	up
LOC_Os01g49200	53.888	5.752	up
LOC_Os01g49210	4.836	2.274	up
LOC_Os01g49219	0.101	-3.311	down
LOC_Os01g49230	16.553	4.049	up
LOC_Os01g49260	46.21	5.53	up
LOC_Os01g49280	23.458	4.552	up
LOC_Os01g49290	0.474	-1.077	down
LOC_Os01g49300	38.867	5.28	up
LOC_Os01g49310	4.731	2.242	up
LOC_Os01g49320	2.357	1.237	up
LOC_Os01g49350	0.38	-1.396	down
LOC_Os01g49360	2.851	1.511	up
LOC_Os01g49370	2.57	1.362	up
LOC_Os01g49390	4.177	2.062	up
LOC_Os01g49430	39.951	5.32	up
LOC_Os01g49440	2.282	1.191	up
LOC_Os01g49470	2.161	1.112	up
LOC_Os01g49490	0.488	-1.035	down
LOC_Os01g49529	2.771	1.471	up
LOC_Os01g49550	7.463	2.9	up
LOC_Os01g49560	8.912	3.156	up
LOC_Os01g49614	3.188	1.673	up
LOC_Os01g49630	16.618	4.055	up
LOC_Os01g49640	14.432	3.851	up
LOC_Os01g49650	12.477	3.641	up
LOC_Os01g49670	0.453	-1.142	down
LOC_Os01g49690	3.284	1.716	up
LOC_Os01g49740	0.265	-1.917	down
LOC_Os01g49770	5.66	2.501	up
LOC_Os01g49820	3.063	1.615	up
LOC_Os01g49830	4.763	2.252	up
LOC_Os01g49880	22.039	4.462	up
LOC_Os01g49930	2.328	1.219	up
LOC_Os01g49940	2.128	1.089	up
LOC_Os01g50010	4.071	2.025	up
LOC_Os01g50020	55.161	5.786	up
LOC_Os01g50030	5.034	2.332	up
LOC_Os01g50032	38.632	5.272	up
LOC_Os01g50040	13.169	3.719	up
LOC_Os01g50050	3.264	1.707	up
LOC_Os01g50080	6.68	2.74	up
LOC_Os01g50090	44.371	5.472	up
LOC_Os01g50100	63.976	5.999	up
LOC_Os01g50110	14.547	3.863	up
LOC_Os01g50160	2.227	1.155	up
LOC_Os01g50170	4.467	2.159	up
LOC_Os01g50200	25.458	4.67	up
LOC_Os01g50310	2.952	1.562	up
LOC_Os01g50360	5.722	2.516	up
LOC_Os01g50370	385.335	8.59	up
LOC_Os01g50400	66.638	6.058	up
LOC_Os01g50410	38.838	5.279	up
LOC_Os01g50420	196.964	7.622	up
LOC_Os01g50450	17.567	4.135	up
LOC_Os01g50460	4541.27	12.149	up
LOC_Os01g50470	85.03	6.41	up
LOC_Os01g50610	120.185	6.909	up
LOC_Os01g50616	0.425	-1.235	down
LOC_Os01g50622	0.025	-5.296	down
LOC_Os01g50690	0.475	-1.074	down
LOC_Os01g50700	83.614	6.386	up
LOC_Os01g50720	3.608	1.851	up
LOC_Os01g50730	0.06	-4.057	down
LOC_Os01g50750	0.049	-4.35	down
LOC_Os01g50760	16.717	4.063	up
LOC_Os01g50840	0.359	-1.477	down
LOC_Os01g50849	0.183	-2.452	down
LOC_Os01g50870	17.874	4.16	up
LOC_Os01g50890	6.252	2.644	up
LOC_Os01g50900	17.266	4.11	up
LOC_Os01g50910	50.365	5.654	up
LOC_Os01g50940	108.518	6.762	up
LOC_Os01g50970	0.046	-4.444	down
LOC_Os01g51010	4.573	2.193	up
LOC_Os01g51040	17.637	4.14	up
LOC_Os01g51060	10.562	3.401	up
LOC_Os01g51210	0.385	-1.376	down
LOC_Os01g51250	2.146	1.101	up
LOC_Os01g51280	3.384	1.759	up
LOC_Os01g51290	4.633	2.212	up
LOC_Os01g51320	2.289	1.195	up
LOC_Os01g51370	0.192	-2.382	down
LOC_Os01g51400	133.81	7.064	up
LOC_Os01g51410	32.916	5.041	up
LOC_Os01g51420	5.659	2.501	up
LOC_Os01g51440	35.847	5.164	up
LOC_Os01g51450	0.01	-6.581	down
LOC_Os01g51520	9.433	3.238	up
LOC_Os01g51540	15.399	3.945	up
LOC_Os01g51570	2.929	1.551	up
LOC_Os01g51580	28.788	4.847	up
LOC_Os01g51630	3.895	1.962	up
LOC_Os01g51670	72.377	6.177	up
LOC_Os01g51690	1424.65	10.476	up
LOC_Os01g51754	0.432	-1.211	down
LOC_Os01g51790	0.197	-2.346	down
LOC_Os01g51810	0.109	-3.197	down
LOC_Os01g51850	0.047	-4.424	down
LOC_Os01g51860	0.466	-1.103	down
LOC_Os01g51890	9.28	3.214	up
LOC_Os01g51904	27.355	4.774	up
LOC_Os01g51920	13.114	3.713	up
LOC_Os01g51980	0.437	-1.193	down
LOC_Os01g52050	7.176	2.843	up
LOC_Os01g52070	28.019	4.808	up
LOC_Os01g52090	0.413	-1.275	down
LOC_Os01g52100	14.324	3.84	up
LOC_Os01g52120	0.096	-3.386	down
LOC_Os01g52140	0.212	-2.235	down
LOC_Os01g52160	0.019	-5.714	down
LOC_Os01g52170	4.298	2.104	up
LOC_Os01g52180	113.68	6.829	up
LOC_Os01g52190	1091.35	10.092	up
LOC_Os01g52200	933.894	9.867	up
LOC_Os01g52230	200.252	7.646	up
LOC_Os01g52260	7.179	2.844	up
LOC_Os01g52304	0.489	-1.033	down
LOC_Os01g52330	11.784	3.559	up
LOC_Os01g52400	0.28	-1.839	down
LOC_Os01g52450	0.306	-1.71	down
LOC_Os01g52480	7.241	2.856	up
LOC_Os01g52490	0.257	-1.962	down
LOC_Os01g52530	12.306	3.621	up
LOC_Os01g52560	2.513	1.33	up
LOC_Os01g52594	12.491	3.643	up
LOC_Os01g52610	22.494	4.491	up
LOC_Os01g52630	2.312	1.209	up
LOC_Os01g52640	12.365	3.628	up
LOC_Os01g52650	291.465	8.187	up
LOC_Os01g52660	174.418	7.446	up
LOC_Os01g52670	80.317	6.328	up
LOC_Os01g52680	23.139	4.532	up
LOC_Os01g52710	8.626	3.109	up
LOC_Os01g52730	49.802	5.638	up
LOC_Os01g52740	3.943	1.979	up
LOC_Os01g52750	0.386	-1.373	down
LOC_Os01g52760	0.276	-1.857	down
LOC_Os01g52780	7.246	2.857	up
LOC_Os01g52880	14.982	3.905	up
LOC_Os01g52890	0.247	-2.016	down
LOC_Os01g52930	202.33	7.661	up
LOC_Os01g52980	2.169	1.117	up
LOC_Os01g53030	19.108	4.256	up
LOC_Os01g53070	2.541	1.345	up
LOC_Os01g53090	78.053	6.286	up
LOC_Os01g53100	18.829	4.235	up
LOC_Os01g53130	0.404	-1.309	down
LOC_Os01g53140	0.499	-1.002	down
LOC_Os01g53150	0.278	-1.849	down
LOC_Os01g53210	77.301	6.272	up
LOC_Os01g53220	4.765	2.252	up
LOC_Os01g53294	3.402	1.766	up
LOC_Os01g53330	2.635	1.398	up
LOC_Os01g53340	9.847	3.3	up
LOC_Os01g53350	3.386	1.76	up
LOC_Os01g53390	2.915	1.543	up
LOC_Os01g53430	42.253	5.401	up
LOC_Os01g53570	86.774	6.439	up
LOC_Os01g53620	0.199	-2.327	down
LOC_Os01g53710	17.311	4.114	up
LOC_Os01g53750	0.395	-1.341	down
LOC_Os01g53790	5.916	2.565	up
LOC_Os01g53800	0.303	-1.722	down
LOC_Os01g53810	0.314	-1.673	down
LOC_Os01g53880	4.666	2.222	up
LOC_Os01g53890	0.251	-1.992	down
LOC_Os01g53910	0.304	-1.717	down
LOC_Os01g53920	14.603	3.868	up
LOC_Os01g53930	4.56	2.189	up
LOC_Os01g54010	0.439	-1.188	down
LOC_Os01g54140	122.967	6.942	up
LOC_Os01g54240	0.264	-1.924	down
LOC_Os01g54270	17.071	4.093	up
LOC_Os01g54300	0.103	-3.285	down
LOC_Os01g54340	21.306	4.413	up
LOC_Os01g54350	3.47	1.795	up
LOC_Os01g54370	0.308	-1.697	down
LOC_Os01g54380	0.262	-1.932	down
LOC_Os01g54400	15.786	3.981	up
LOC_Os01g54470	48.873	5.611	up
LOC_Os01g54480	16.075	4.007	up
LOC_Os01g54510	11.364	3.506	up
LOC_Os01g54515	360.656	8.494	up
LOC_Os01g54520	120.946	6.918	up
LOC_Os01g54540	0.28	-1.836	down
LOC_Os01g54550	4.611	2.205	up
LOC_Os01g54560	6.454	2.69	up
LOC_Os01g54570	28.949	4.855	up
LOC_Os01g54580	2.91	1.541	up
LOC_Os01g54590	2.704	1.435	up
LOC_Os01g54600	4.203	2.071	up
LOC_Os01g54670	5.917	2.565	up
LOC_Os01g54700	12.774	3.675	up
LOC_Os01g54750	0.197	-2.342	down
LOC_Os01g54784	4.06	2.021	up
LOC_Os01g54800	66.736	6.06	up
LOC_Os01g54850	6.239	2.641	up
LOC_Os01g54860	2.245	1.167	up
LOC_Os01g54870	0.429	-1.222	down
LOC_Os01g54890	2.75	1.46	up
LOC_Os01g54910	0.478	-1.065	down
LOC_Os01g54940	2.906	1.539	up
LOC_Os01g54950	4.664	2.221	up
LOC_Os01g54990	3.092	1.629	up
LOC_Os01g55020	0.106	-3.243	down
LOC_Os01g55030	0.221	-2.175	down
LOC_Os01g55040	0.446	-1.166	down
LOC_Os01g55070	0.194	-2.369	down
LOC_Os01g55090	0.37	-1.434	down
LOC_Os01g55110	3.741	1.904	up
LOC_Os01g55120	48.352	5.596	up
LOC_Os01g55150	52.593	5.717	up
LOC_Os01g55160	240.221	7.908	up
LOC_Os01g55190	0.242	-2.048	down
LOC_Os01g55220	15.875	3.989	up
LOC_Os01g55240	16.829	4.073	up
LOC_Os01g55270	0.051	-4.298	down
LOC_Os01g55290	0.17	-2.557	down
LOC_Os01g55300	0.303	-1.724	down
LOC_Os01g55360	2.947	1.559	up
LOC_Os01g55440	59.376	5.892	up
LOC_Os01g55500	12.539	3.648	up
LOC_Os01g55510	29.222	4.869	up
LOC_Os01g55520	86.272	6.431	up
LOC_Os01g55530	3.588	1.843	up
LOC_Os01g55540	2.02	1.014	up
LOC_Os01g55549	37.718	5.237	up
LOC_Os01g55560	61.074	5.932	up
LOC_Os01g55600	40.75	5.349	up
LOC_Os01g55610	2.723	1.445	up
LOC_Os01g55640	38.629	5.272	up
LOC_Os01g55690	0.072	-3.792	down
LOC_Os01g55700	0.187	-2.422	down
LOC_Os01g55720	0.127	-2.977	down
LOC_Os01g55730	0.46	-1.119	down
LOC_Os01g55740	0.168	-2.575	down
LOC_Os01g55780	0.353	-1.5	down
LOC_Os01g55795	18.797	4.232	up
LOC_Os01g55860	4.738	2.244	up
LOC_Os01g55870	6.3	2.655	up
LOC_Os01g55900	0.447	-1.161	down
LOC_Os01g55940	11.426	3.514	up
LOC_Os01g55950	0.463	-1.111	down
LOC_Os01g55960	0.18	-2.475	down
LOC_Os01g56010	3.052	1.61	up
LOC_Os01g56020	57.851	5.854	up
LOC_Os01g56080	3.205	1.68	up
LOC_Os01g56090	0.173	-2.528	down
LOC_Os01g56100	0.188	-2.413	down
LOC_Os01g56150	0.123	-3.023	down
LOC_Os01g56180	2.161	1.111	up
LOC_Os01g56200	5.716	2.515	up
LOC_Os01g56210	17.777	4.152	up
LOC_Os01g56220	7.139	2.836	up
LOC_Os01g56240	22.751	4.508	up
LOC_Os01g56270	0.078	-3.681	down
LOC_Os01g56290	0.154	-2.7	down
LOC_Os01g56300	3.139	1.65	up
LOC_Os01g56320	0.244	-2.036	down
LOC_Os01g56330	16.141	4.013	up
LOC_Os01g56350	0.23	-2.121	down
LOC_Os01g56390	4.141	2.05	up
LOC_Os01g56400	0.468	-1.096	down
LOC_Os01g56420	22.5	4.492	up
LOC_Os01g56450	9.278	3.214	up
LOC_Os01g56460	0.172	-2.541	down
LOC_Os01g56480	0.238	-2.072	down
LOC_Os01g56520	0.486	-1.04	down
LOC_Os01g56530	5.419	2.438	up
LOC_Os01g56550	2.302	1.203	up
LOC_Os01g56560	4.566	2.191	up
LOC_Os01g56570	93.2	6.542	up
LOC_Os01g56580	2.909	1.54	up
LOC_Os01g56620	0.018	-5.778	down
LOC_Os01g56690	290.483	8.182	up
LOC_Os01g56730	0.134	-2.9	down
LOC_Os01g56780	6.879	2.782	up
LOC_Os01g56810	2.824	1.498	up
LOC_Os01g56850	3.923	1.972	up
LOC_Os01g56880	3.145	1.653	up
LOC_Os01g56890	3.108	1.636	up
LOC_Os01g56940	218.438	7.771	up
LOC_Os01g56960	2.482	1.312	up
LOC_Os01g56969	0.477	-1.068	down
LOC_Os01g56990	0.342	-1.55	down
LOC_Os01g57020	0.113	-3.149	down
LOC_Os01g57066	2.955	1.563	up
LOC_Os01g57073	5.001	2.322	up
LOC_Os01g57082	0.148	-2.753	down
LOC_Os01g57100	4.701	2.233	up
LOC_Os01g57110	4.956	2.309	up
LOC_Os01g57230	58.383	5.867	up
LOC_Os01g57240	2.532	1.34	up
LOC_Os01g57270	27.009	4.755	up
LOC_Os01g57280	0.23	-2.121	down
LOC_Os01g57340	4.603	2.203	up
LOC_Os01g57410	0.164	-2.61	down
LOC_Os01g57420	2.412	1.271	up
LOC_Os01g57440	4.007	2.003	up
LOC_Os01g57460	0.315	-1.668	down
LOC_Os01g57480	0.174	-2.527	down
LOC_Os01g57490	0.159	-2.654	down
LOC_Os01g57550	0.314	-1.673	down
LOC_Os01g57560	0.488	-1.035	down
LOC_Os01g57580	2.758	1.464	up
LOC_Os01g57599	0.392	-1.352	down
LOC_Os01g57630	0.179	-2.48	down
LOC_Os01g57710	0.318	-1.652	down
LOC_Os01g57720	3.646	1.866	up
LOC_Os01g57730	62.078	5.956	up
LOC_Os01g57740	4.53	2.18	up
LOC_Os01g57750	78.593	6.296	up
LOC_Os01g57854	5.295	2.405	up
LOC_Os01g57870	0.13	-2.94	down
LOC_Os01g57900	0.332	-1.59	down
LOC_Os01g57945	47.893	5.582	up
LOC_Os01g57964	61.201	5.935	up
LOC_Os01g57966	23.453	4.552	up
LOC_Os01g57968	14891.5	13.862	up
LOC_Os01g58000	42.094	5.396	up
LOC_Os01g58020	495.944	8.954	up
LOC_Os01g58022	4.756	2.25	up
LOC_Os01g58035	15.74	3.976	up
LOC_Os01g58039	7.137	2.835	up
LOC_Os01g58049	33.888	5.083	up
LOC_Os01g58080	0.117	-3.097	down
LOC_Os01g58100	82.378	6.364	up
LOC_Os01g58130	103.986	6.7	up
LOC_Os01g58140	45.951	5.522	up
LOC_Os01g58150	90.813	6.505	up
LOC_Os01g58194	2.07	1.05	up
LOC_Os01g58220	7.147	2.837	up
LOC_Os01g58240	0.299	-1.74	down
LOC_Os01g58280	0.244	-2.033	down
LOC_Os01g58290	0.409	-1.29	down
LOC_Os01g58300	119.359	6.899	up
LOC_Os01g58310	5.712	2.514	up
LOC_Os01g58330	0.136	-2.876	down
LOC_Os01g58350	23.152	4.533	up
LOC_Os01g58400	2.011	1.008	up
LOC_Os01g58420	38.533	5.268	up
LOC_Os01g58430	55.237	5.788	up
LOC_Os01g58440	14.745	3.882	up
LOC_Os01g58450	37.628	5.234	up
LOC_Os01g58470	0.418	-1.259	down
LOC_Os01g58490	12.539	3.648	up
LOC_Os01g58550	18.285	4.193	up
LOC_Os01g58620	3.076	1.621	up
LOC_Os01g58630	0.119	-3.067	down
LOC_Os01g58640	33.483	5.065	up
LOC_Os01g58680	0.388	-1.367	down
LOC_Os01g58690	0.153	-2.711	down
LOC_Os01g58700	3.538	1.823	up
LOC_Os01g58740	2.778	1.474	up
LOC_Os01g58750	3.356	1.747	up
LOC_Os01g58754	0.294	-1.768	down
LOC_Os01g58780	0.332	-1.591	down
LOC_Os01g58790	0.297	-1.751	down
LOC_Os01g58850	372.991	8.543	up
LOC_Os01g58910	13.895	3.796	up
LOC_Os01g58960	28.505	4.833	up
LOC_Os01g59000	3.042	1.605	up
LOC_Os01g59020	71.559	6.161	up
LOC_Os01g59030	117.567	6.877	up
LOC_Os01g59050	3.577	1.839	up
LOC_Os01g59060	0.388	-1.366	down
LOC_Os01g59080	0.403	-1.311	down
LOC_Os01g59100	7.454	2.898	up
LOC_Os01g59110	2.941	1.556	up
LOC_Os01g59120	44.537	5.477	up
LOC_Os01g59140	0.495	-1.013	down
LOC_Os01g59150	0.233	-2.099	down
LOC_Os01g59170	81.547	6.35	up
LOC_Os01g59180	3.481	1.8	up
LOC_Os01g59190	0.095	-3.393	down
LOC_Os01g59300	0.101	-3.314	down
LOC_Os01g59340	0.216	-2.212	down
LOC_Os01g59410	5.587	2.482	up
LOC_Os01g59440	4.698	2.232	up
LOC_Os01g59450	90.812	6.505	up
LOC_Os01g59500	0.256	-1.968	down
LOC_Os01g59510	0.263	-1.925	down
LOC_Os01g59520	0.485	-1.043	down
LOC_Os01g59530	3.45	1.787	up
LOC_Os01g59540	116.36	6.862	up
LOC_Os01g59550	0.143	-2.804	down
LOC_Os01g59570	0.198	-2.334	down
LOC_Os01g59610	2.433	1.283	up
LOC_Os01g59630	0.485	-1.043	down
LOC_Os01g59660	2.999	1.585	up
LOC_Os01g59670	3.029	1.599	up
LOC_Os01g59690	35.382	5.145	up
LOC_Os01g59700	254.157	7.99	up
LOC_Os01g59730	0.173	-2.53	down
LOC_Os01g59740	0.441	-1.182	down
LOC_Os01g59750	0.409	-1.292	down
LOC_Os01g59760	0.046	-4.432	down
LOC_Os01g59790	3.222	1.688	up
LOC_Os01g59840	0.306	-1.71	down
LOC_Os01g59850	2.614	1.386	up
LOC_Os01g59860	0.387	-1.369	down
LOC_Os01g59870	35.467	5.148	up
LOC_Os01g59890	0.34	-1.557	down
LOC_Os01g59900	12.389	3.631	up
LOC_Os01g59910	2.608	1.383	up
LOC_Os01g59920	0.269	-1.893	down
LOC_Os01g59940	42.257	5.401	up
LOC_Os01g59950	5.278	2.4	up
LOC_Os01g59970	14.469	3.855	up
LOC_Os01g60000	0.174	-2.522	down
LOC_Os01g60010	0.277	-1.855	down
LOC_Os01g60020	23.184	4.535	up
LOC_Os01g60040	2.769	1.47	up
LOC_Os01g60060	0.092	-3.443	down
LOC_Os01g60110	42.03	5.393	up
LOC_Os01g60120	7.268	2.862	up
LOC_Os01g60170	0.454	-1.139	down
LOC_Os01g60230	5.411	2.436	up
LOC_Os01g60250	4.572	2.193	up
LOC_Os01g60270	5.84	2.546	up
LOC_Os01g60280	3.037	1.603	up
LOC_Os01g60360	61.689	5.947	up
LOC_Os01g60420	4.795	2.262	up
LOC_Os01g60440	2.849	1.51	up
LOC_Os01g60450	2685.83	11.391	up
LOC_Os01g60600	513.716	9.005	up
LOC_Os01g60640	79.217	6.308	up
LOC_Os01g60680	0.156	-2.68	down
LOC_Os01g60700	2.132	1.092	up
LOC_Os01g60730	5.974	2.579	up
LOC_Os01g60760	0.199	-2.327	down
LOC_Os01g60800	3.813	1.931	up
LOC_Os01g60830	536.533	9.068	up
LOC_Os01g60870	0.184	-2.441	down
LOC_Os01g60910	4.388	2.134	up
LOC_Os01g60930	2.066	1.047	up
LOC_Os01g61010	3.767	1.913	up
LOC_Os01g61070	9.748	3.285	up
LOC_Os01g61080	72.795	6.186	up
LOC_Os01g61120	63.882	5.997	up
LOC_Os01g61130	54.001	5.755	up
LOC_Os01g61140	51.532	5.687	up
LOC_Os01g61150	5.613	2.489	up
LOC_Os01g61180	0.278	-1.849	down
LOC_Os01g61230	6.595	2.721	up
LOC_Os01g61240	8.386	3.068	up
LOC_Os01g61320	0.184	-2.441	down
LOC_Os01g61330	3.594	1.846	up
LOC_Os01g61335	0.026	-5.282	down
LOC_Os01g61350	0.17	-2.555	down
LOC_Os01g61370	12.008	3.586	up
LOC_Os01g61390	20.456	4.354	up
LOC_Os01g61400	8.675	3.117	up
LOC_Os01g61410	4.58	2.195	up
LOC_Os01g61440	5.507	2.461	up
LOC_Os01g61460	3.829	1.937	up
LOC_Os01g61470	55.492	5.794	up
LOC_Os01g61510	41.923	5.39	up
LOC_Os01g61550	42.336	5.404	up
LOC_Os01g61610	18.24	4.189	up
LOC_Os01g61620	2.779	1.475	up
LOC_Os01g61630	0.113	-3.146	down
LOC_Os01g61670	10.715	3.422	up
LOC_Os01g61680	5.951	2.573	up
LOC_Os01g61690	314.57	8.297	up
LOC_Os01g61700	11.78	3.558	up
LOC_Os01g61720	2.758	1.464	up
LOC_Os01g61780	3.365	1.751	up
LOC_Os01g61814	0.491	-1.025	down
LOC_Os01g61830	0.289	-1.789	down
LOC_Os01g61880	2.489	1.316	up
LOC_Os01g61900	2.31	1.208	up
LOC_Os01g61930	0.433	-1.207	down
LOC_Os01g61940	25.544	4.675	up
LOC_Os01g61960	274.903	8.103	up
LOC_Os01g61980	67.328	6.073	up
LOC_Os01g61990	15.921	3.993	up
LOC_Os01g62010	11.719	3.551	up
LOC_Os01g62020	2.795	1.483	up
LOC_Os01g62070	15.141	3.92	up
LOC_Os01g62090	0.186	-2.425	down
LOC_Os01g62110	32.496	5.022	up
LOC_Os01g62120	0.145	-2.782	down
LOC_Os01g62130	2.88	1.526	up
LOC_Os01g62140	2.583	1.369	up
LOC_Os01g62160	0.36	-1.474	down
LOC_Os01g62190	9.595	3.262	up
LOC_Os01g62210	0.263	-1.929	down
LOC_Os01g62244	6.849	2.776	up
LOC_Os01g62300	4.916	2.297	up
LOC_Os01g62310	38.186	5.255	up
LOC_Os01g62360	4.029	2.011	up
LOC_Os01g62370	3.384	1.759	up
LOC_Os01g62380	4.525	2.178	up
LOC_Os01g62390	2.506	1.325	up
LOC_Os01g62410	4.994	2.32	up
LOC_Os01g62430	70.247	6.134	up
LOC_Os01g62460	23.663	4.565	up
LOC_Os01g62490	0.146	-2.777	down
LOC_Os01g62584	3.49	1.803	up
LOC_Os01g62620	2.255	1.173	up
LOC_Os01g62650	0.333	-1.585	down
LOC_Os01g62660	3.579	1.839	up
LOC_Os01g62670	40.657	5.345	up
LOC_Os01g62760	3.388	1.76	up
LOC_Os01g62770	5.482	2.455	up
LOC_Os01g62780	3.372	1.754	up
LOC_Os01g62810	532.851	9.058	up
LOC_Os01g62820	2.163	1.113	up
LOC_Os01g62830	2.724	1.446	up
LOC_Os01g62840	14.067	3.814	up
LOC_Os01g62850	7.159	2.84	up
LOC_Os01g62870	3.238	1.695	up
LOC_Os01g62900	3.276	1.712	up
LOC_Os01g62920	9.216	3.204	up
LOC_Os01g62945	44.168	5.465	up
LOC_Os01g62950	23.638	4.563	up
LOC_Os01g62980	0.239	-2.063	down
LOC_Os01g62990	41.249	5.366	up
LOC_Os01g63050	4.1	2.036	up
LOC_Os01g63060	8.778	3.134	up
LOC_Os01g63160	0.103	-3.282	down
LOC_Os01g63190	0.102	-3.294	down
LOC_Os01g63210	23.062	4.527	up
LOC_Os01g63220	2.112	1.078	up
LOC_Os01g63250	0.449	-1.154	down
LOC_Os01g63260	0.291	-1.78	down
LOC_Os01g63280	0.386	-1.374	down
LOC_Os01g63290	0.199	-2.326	down
LOC_Os01g63310	3.91	1.967	up
LOC_Os01g63400	0.158	-2.666	down
LOC_Os01g63430	135.639	7.084	up
LOC_Os01g63444	0.483	-1.049	down
LOC_Os01g63480	0.388	-1.366	down
LOC_Os01g63690	55.386	5.791	up
LOC_Os01g63710	0.188	-2.411	down
LOC_Os01g63790	0.376	-1.411	down
LOC_Os01g63810	9.824	3.296	up
LOC_Os01g63820	4.579	2.195	up
LOC_Os01g63830	0.488	-1.035	down
LOC_Os01g63840	3.425	1.776	up
LOC_Os01g63854	16.278	4.025	up
LOC_Os01g63870	0.093	-3.422	down
LOC_Os01g63880	6.12	2.614	up
LOC_Os01g63890	2.226	1.154	up
LOC_Os01g63900	0.498	-1.006	down
LOC_Os01g63920	14.462	3.854	up
LOC_Os01g63930	58.841	5.879	up
LOC_Os01g63950	0.23	-2.121	down
LOC_Os01g63970	3.021	1.595	up
LOC_Os01g63980	139.018	7.119	up
LOC_Os01g64100	7.003	2.808	up
LOC_Os01g64110	10.159	3.345	up
LOC_Os01g64120	19.254	4.267	up
LOC_Os01g64130	13.778	3.784	up
LOC_Os01g64170	10.05	3.329	up
LOC_Os01g64190	0.499	-1.002	down
LOC_Os01g64250	0.251	-1.996	down
LOC_Os01g64256	3.309	1.727	up
LOC_Os01g64262	2.179	1.124	up
LOC_Os01g64290	6.721	2.749	up
LOC_Os01g64300	2.588	1.372	up
LOC_Os01g64310	237.213	7.89	up
LOC_Os01g64320	201.989	7.658	up
LOC_Os01g64330	3.46	1.791	up
LOC_Os01g64360	104.575	6.708	up
LOC_Os01g64370	2.457	1.297	up
LOC_Os01g64380	977.547	9.933	up
LOC_Os01g64410	35.64	5.155	up
LOC_Os01g64440	10.09	3.335	up
LOC_Os01g64460	0.368	-1.44	down
LOC_Os01g64470	163.26	7.351	up
LOC_Os01g64480	12.912	3.691	up
LOC_Os01g64520	0.273	-1.874	down
LOC_Os01g64570	12.473	3.641	up
LOC_Os01g64620	77.251	6.271	up
LOC_Os01g64630	2.113	1.079	up
LOC_Os01g64640	4.071	2.025	up
LOC_Os01g64660	3.206	1.681	up
LOC_Os01g64670	10.691	3.418	up
LOC_Os01g64720	0.2	-2.322	down
LOC_Os01g64770	0.406	-1.299	down
LOC_Os01g64780	7.257	2.859	up
LOC_Os01g64790	262.992	8.039	up
LOC_Os01g64870	0.356	-1.489	down
LOC_Os01g64880	0.044	-4.518	down
LOC_Os01g64890	3.348	1.743	up
LOC_Os01g64910	5.898	2.56	up
LOC_Os01g64930	2.567	1.36	up
LOC_Os01g64960	3.101	1.633	up
LOC_Os01g64970	5.101	2.351	up
LOC_Os01g64990	0.345	-1.535	down
LOC_Os01g65010	0.236	-2.084	down
LOC_Os01g65080	2.158	1.11	up
LOC_Os01g65100	0.034	-4.897	down
LOC_Os01g65110	0.093	-3.43	down
LOC_Os01g65130	0.007	-7.062	down
LOC_Os01g65140	0.021	-5.557	down
LOC_Os01g65150	0.092	-3.441	down
LOC_Os01g65169	0.168	-2.572	down
LOC_Os01g65190	0.344	-1.54	down
LOC_Os01g65200	0.447	-1.161	down
LOC_Os01g65220	2.516	1.331	up
LOC_Os01g65240	7.029	2.813	up
LOC_Os01g65260	5.051	2.337	up
LOC_Os01g65270	96.699	6.595	up
LOC_Os01g65300	32.097	5.004	up
LOC_Os01g65310	2.147	1.102	up
LOC_Os01g65320	2.313	1.21	up
LOC_Os01g65330	2.082	1.058	up
LOC_Os01g65370	21.755	4.443	up
LOC_Os01g65380	5.322	2.412	up
LOC_Os01g65400	0.129	-2.954	down
LOC_Os01g65410	11.384	3.509	up
LOC_Os01g65450	0.47	-1.088	down
LOC_Os01g65510	13.882	3.795	up
LOC_Os01g65520	10.802	3.433	up
LOC_Os01g65530	0.143	-2.803	down
LOC_Os01g65560	0.082	-3.614	down
LOC_Os01g65590	10.528	3.396	up
LOC_Os01g65600	0.492	-1.023	down
LOC_Os01g65630	0.306	-1.709	down
LOC_Os01g65640	0.189	-2.405	down
LOC_Os01g65650	2.311	1.208	up
LOC_Os01g65670	21.51	4.427	up
LOC_Os01g65680	2.174	1.121	up
LOC_Os01g65690	0.254	-1.978	down
LOC_Os01g65692	0.352	-1.508	down
LOC_Os01g65730	0.146	-2.774	down
LOC_Os01g65780	2.344	1.229	up
LOC_Os01g65790	5.639	2.495	up
LOC_Os01g65800	16.281	4.025	up
LOC_Os01g65830	80.714	6.335	up
LOC_Os01g65850	17.28	4.111	up
LOC_Os01g65900	3.292	1.719	up
LOC_Os01g65904	0.291	-1.782	down
LOC_Os01g65940	0.417	-1.261	down
LOC_Os01g65970	0.096	-3.381	down
LOC_Os01g65986	6.616	2.726	up
LOC_Os01g65992	102.753	6.683	up
LOC_Os01g66000	0.313	-1.677	down
LOC_Os01g66010	12.842	3.683	up
LOC_Os01g66040	0.049	-4.34	down
LOC_Os01g66100	0.266	-1.913	down
LOC_Os01g66110	5.426	2.44	up
LOC_Os01g66120	11.411	3.512	up
LOC_Os01g66130	4.007	2.003	up
LOC_Os01g66150	7.152	2.838	up
LOC_Os01g66160	17.479	4.128	up
LOC_Os01g66180	2.488	1.315	up
LOC_Os01g66190	9.202	3.202	up
LOC_Os01g66200	0.192	-2.379	down
LOC_Os01g66240	65.924	6.043	up
LOC_Os01g66250	25.119	4.651	up
LOC_Os01g66260	45.161	5.497	up
LOC_Os01g66270	1588.61	10.634	up
LOC_Os01g66300	7.099	2.828	up
LOC_Os01g66330	0.367	-1.447	down
LOC_Os01g66350	192.024	7.585	up
LOC_Os01g66440	0.132	-2.923	down
LOC_Os01g66480	42.41	5.406	up
LOC_Os01g66490	4.163	2.058	up
LOC_Os01g66500	0.054	-4.204	down
LOC_Os01g66510	2.112	1.079	up
LOC_Os01g66530	51.705	5.692	up
LOC_Os01g66544	0.191	-2.387	down
LOC_Os01g66580	0.49	-1.029	down
LOC_Os01g66590	3.393	1.763	up
LOC_Os01g66600	0.419	-1.255	down
LOC_Os01g66610	0.104	-3.265	down
LOC_Os01g66620	0.037	-4.737	down
LOC_Os01g66630	0.17	-2.559	down
LOC_Os01g66650	7.144	2.837	up
LOC_Os01g66680	0.192	-2.381	down
LOC_Os01g66760	15.677	3.971	up
LOC_Os01g66810	0.17	-2.554	down
LOC_Os01g66820	7.655	2.936	up
LOC_Os01g66830	0.268	-1.9	down
LOC_Os01g66840	79.257	6.308	up
LOC_Os01g66850	38.788	5.278	up
LOC_Os01g66860	644.97	9.333	up
LOC_Os01g66920	0.213	-2.231	down
LOC_Os01g66940	2.217	1.149	up
LOC_Os01g66970	2.477	1.309	up
LOC_Os01g66980	0.415	-1.27	down
LOC_Os01g67010	421.509	8.719	up
LOC_Os01g67030	319.399	8.319	up
LOC_Os01g67090	0.106	-3.237	down
LOC_Os01g67120	3.728	1.899	up
LOC_Os01g67200	4.261	2.091	up
LOC_Os01g67210	0.322	-1.635	down
LOC_Os01g67220	3.786	1.921	up
LOC_Os01g67250	2.026	1.019	up
LOC_Os01g67260	0.008	-7.054	down
LOC_Os01g67320	155.585	7.282	up
LOC_Os01g67330	2.162	1.112	up
LOC_Os01g67340	2.464	1.301	up
LOC_Os01g67360	0.258	-1.954	down
LOC_Os01g67420	5.392	2.431	up
LOC_Os01g67430	20.03	4.324	up
LOC_Os01g67480	21.331	4.415	up
LOC_Os01g67490	2.22	1.151	up
LOC_Os01g67500	2.531	1.34	up
LOC_Os01g67510	0.141	-2.822	down
LOC_Os01g67520	0.103	-3.282	down
LOC_Os01g67530	9.185	3.199	up
LOC_Os01g67540	5.986	2.582	up
LOC_Os01g67550	3.481	1.799	up
LOC_Os01g67560	3.175	1.667	up
LOC_Os01g67570	0.164	-2.612	down
LOC_Os01g67600	4.157	2.055	up
LOC_Os01g67630	3.767	1.914	up
LOC_Os01g67720	7.299	2.868	up
LOC_Os01g67750	0.409	-1.291	down
LOC_Os01g67810	136.871	7.097	up
LOC_Os01g67820	105.909	6.727	up
LOC_Os01g67835	2.711	1.439	up
LOC_Os01g67860	2.578	1.366	up
LOC_Os01g67870	3.645	1.866	up
LOC_Os01g67910	4.871	2.284	up
LOC_Os01g67950	5.645	2.497	up
LOC_Os01g68020	40.428	5.337	up
LOC_Os01g68050	5.087	2.347	up
LOC_Os01g68060	18.274	4.192	up
LOC_Os01g68090	39.119	5.29	up
LOC_Os01g68104	0.172	-2.536	down
LOC_Os01g68130	11.603	3.536	up
LOC_Os01g68140	0.436	-1.199	down
LOC_Os01g68230	0.117	-3.1	down
LOC_Os01g68269	0.485	-1.045	down
LOC_Os01g68310	18.221	4.188	up
LOC_Os01g68330	10.473	3.389	up
LOC_Os01g68390	0.458	-1.126	down
LOC_Os01g68400	45.164	5.497	up
LOC_Os01g68420	35.15	5.135	up
LOC_Os01g68450	2.477	1.309	up
LOC_Os01g68460	3.358	1.748	up
LOC_Os01g68470	9.821	3.296	up
LOC_Os01g68480	14.304	3.838	up
LOC_Os01g68490	23.469	4.553	up
LOC_Os01g68510	4.109	2.039	up
LOC_Os01g68524	0.187	-2.417	down
LOC_Os01g68545	0.194	-2.367	down
LOC_Os01g68560	0.028	-5.165	down
LOC_Os01g68598	0.068	-3.884	down
LOC_Os01g68610	0.053	-4.235	down
LOC_Os01g68670	47.124	5.558	up
LOC_Os01g68690	84.103	6.394	up
LOC_Os01g68790	0.285	-1.81	down
LOC_Os01g68830	4.995	2.32	up
LOC_Os01g68840	0.025	-5.346	down
LOC_Os01g68860	4.276	2.096	up
LOC_Os01g68890	0.28	-1.838	down
LOC_Os01g68900	11.096	3.472	up
LOC_Os01g68930	0.375	-1.417	down
LOC_Os01g68960	0.086	-3.534	down
LOC_Os01g68970	2.51	1.328	up
LOC_Os01g69010	14.09	3.817	up
LOC_Os01g69030	13.027	3.703	up
LOC_Os01g69040	7.362	2.88	up
LOC_Os01g69070	2.675	1.419	up
LOC_Os01g69080	2.219	1.15	up
LOC_Os01g69100	0.416	-1.267	down
LOC_Os01g69110	0.474	-1.077	down
LOC_Os01g69120	0.218	-2.196	down
LOC_Os01g69140	10.509	3.394	up
LOC_Os01g69220	2.6	1.379	up
LOC_Os01g69230	3.958	1.985	up
LOC_Os01g69240	336.696	8.395	up
LOC_Os01g69250	0.498	-1.006	down
LOC_Os01g69260	89.918	6.491	up
LOC_Os01g69270	2.235	1.16	up
LOC_Os01g69830	4.684	2.228	up
LOC_Os01g69840	0.027	-5.208	down
LOC_Os01g69904	0.377	-1.407	down
LOC_Os01g69940	3.339	1.739	up
LOC_Os01g69980	2.921	1.547	up
LOC_Os01g70080	20.506	4.358	up
LOC_Os01g70110	0.206	-2.277	down
LOC_Os01g70120	57.849	5.854	up
LOC_Os01g70130	3.81	1.93	up
LOC_Os01g70180	0.258	-1.955	down
LOC_Os01g70210	12.172	3.606	up
LOC_Os01g70240	0.074	-3.766	down
LOC_Os01g70250	0.213	-2.229	down
LOC_Os01g70260	0.192	-2.378	down
LOC_Os01g70270	8.706	3.122	up
LOC_Os01g70280	849.607	9.731	up
LOC_Os01g70290	9.262	3.211	up
LOC_Os01g70310	13.054	3.706	up
LOC_Os01g70330	0.359	-1.48	down
LOC_Os01g70380	0.393	-1.349	down
LOC_Os01g70390	0.141	-2.821	down
LOC_Os01g70400	0.49	-1.031	down
LOC_Os01g70410	5.818	2.54	up
LOC_Os01g70430	0.293	-1.771	down
LOC_Os01g70460	0.062	-4.007	down
LOC_Os01g70470	12.355	3.627	up
LOC_Os01g70480	0.088	-3.51	down
LOC_Os01g70490	8.702	3.121	up
LOC_Os01g70520	0.467	-1.099	down
LOC_Os01g70525	16.457	4.041	up
LOC_Os01g70540	10.488	3.391	up
LOC_Os01g70570	0.125	-2.997	down
LOC_Os01g70700	4.979	2.316	up
LOC_Os01g70720	0.245	-2.026	down
LOC_Os01g70740	2.419	1.275	up
LOC_Os01g70770	5.159	2.367	up
LOC_Os01g70790	30.758	4.943	up
LOC_Os01g70800	6.607	2.724	up
LOC_Os01g70810	2.514	1.33	up
LOC_Os01g70820	158.795	7.311	up
LOC_Os01g70920	0.362	-1.467	down
LOC_Os01g70930	3.841	1.942	up
LOC_Os01g70940	0.386	-1.372	down
LOC_Os01g70970	97.006	6.6	up
LOC_Os01g71040	28.482	4.832	up
LOC_Os01g71090	4.009	2.003	up
LOC_Os01g71094	2.634	1.397	up
LOC_Os01g71180	0.403	-1.31	down
LOC_Os01g71190	5.076	2.344	up
LOC_Os01g71220	0.213	-2.234	down
LOC_Os01g71240	6.696	2.743	up
LOC_Os01g71262	0.431	-1.215	down
LOC_Os01g71280	0.129	-2.956	down
LOC_Os01g71300	0.492	-1.025	down
LOC_Os01g71310	8.128	3.023	up
LOC_Os01g71320	14.189	3.827	up
LOC_Os01g71330	0.02	-5.655	down
LOC_Os01g71390	32.015	5.001	up
LOC_Os01g71474	0.068	-3.879	down
LOC_Os01g71620	0.45	-1.152	down
LOC_Os01g71624	4.919	2.298	up
LOC_Os01g71720	0.425	-1.236	down
LOC_Os01g71790	4.483	2.164	up
LOC_Os01g71800	13.366	3.741	up
LOC_Os01g71860	29.112	4.864	up
LOC_Os01g71930	0.449	-1.154	down
LOC_Os01g72000	4.294	2.102	up
LOC_Os01g72020	2.629	1.395	up
LOC_Os01g72049	0.221	-2.179	down
LOC_Os01g72080	16.947	4.083	up
LOC_Os01g72100	61.806	5.95	up
LOC_Os01g72130	2.859	1.516	up
LOC_Os01g72240	0.079	-3.661	down
LOC_Os01g72260	8.665	3.115	up
LOC_Os01g72320	0.467	-1.099	down
LOC_Os01g72330	0.407	-1.297	down
LOC_Os01g72340	0.274	-1.869	down
LOC_Os01g72350	0.469	-1.094	down
LOC_Os01g72370	0.222	-2.172	down
LOC_Os01g72410	0.129	-2.959	down
LOC_Os01g72420	2.744	1.456	up
LOC_Os01g72450	1134.67	10.148	up
LOC_Os01g72460	147.291	7.203	up
LOC_Os01g72480	7.332	2.874	up
LOC_Os01g72490	3.163	1.661	up
LOC_Os01g72530	332.364	8.377	up
LOC_Os01g72570	12.233	3.613	up
LOC_Os01g72600	15.136	3.92	up
LOC_Os01g72610	19.437	4.281	up
LOC_Os01g72620	17.28	4.111	up
LOC_Os01g72670	0.49	-1.028	down
LOC_Os01g72690	6.315	2.659	up
LOC_Os01g72700	553.504	9.112	up
LOC_Os01g72780	0.415	-1.269	down
LOC_Os01g72810	117.569	6.877	up
LOC_Os01g72820	0.345	-1.537	down
LOC_Os01g72834	2.894	1.533	up
LOC_Os01g72880	0.237	-2.078	down
LOC_Os01g72900	282.707	8.143	up
LOC_Os01g72910	95.382	6.576	up
LOC_Os01g72930	0.171	-2.552	down
LOC_Os01g72940	3.394	1.763	up
LOC_Os01g72950	0.419	-1.255	down
LOC_Os01g72960	3.058	1.612	up
LOC_Os01g72970	2.863	1.517	up
LOC_Os01g72990	0.483	-1.048	down
LOC_Os01g73000	2.111	1.078	up
LOC_Os01g73060	0.476	-1.071	down
LOC_Os01g73080	0.297	-1.752	down
LOC_Os01g73100	0.328	-1.61	down
LOC_Os01g73110	0.306	-1.707	down
LOC_Os01g73120	0.448	-1.159	down
LOC_Os01g73160	0.238	-2.073	down
LOC_Os01g73200	16.285	4.025	up
LOC_Os01g73220	0.391	-1.355	down
LOC_Os01g73230	0.409	-1.291	down
LOC_Os01g73270	258.926	8.016	up
LOC_Os01g73290	0.221	-2.179	down
LOC_Os01g73310	5.92	2.566	up
LOC_Os01g73420	0.306	-1.706	down
LOC_Os01g73460	3.59	1.844	up
LOC_Os01g73480	41.774	5.385	up
LOC_Os01g73500	5.52	2.465	up
LOC_Os01g73530	2.712	1.439	up
LOC_Os01g73540	0.115	-3.123	down
LOC_Os01g73550	0.374	-1.42	down
LOC_Os01g73630	36.459	5.188	up
LOC_Os01g73640	21.771	4.444	up
LOC_Os01g73662	26.245	4.714	up
LOC_Os01g73680	0.417	-1.262	down
LOC_Os01g73770	70.392	6.137	up
[truncated: 11,901 more rows]
