# Supplementary material for: An integrated analysis of the rice transcriptome and lipidome reveals lipid metabolism plays a central role in rice cold tolerance
Source: BMC Plant Biol. 2022 Mar 2;22:91. doi: 10.1186/s12870-022-03468-1 (PMC8889772; doi:10.1186/s12870-022-03468-1)
Supplement: Supplementary file 2 — Additional file 2. Differentially expressed genes (DEGs) in DN 422 under cold stress. [file 12870_2022_3468_MOESM2_ESM.xlsx]

## Sheet: Sheet1
Supplementary Table 2. Differentially expressed genes (DEGs) in DN 422 under cold stress.
ID	FoldChange	log2FoldChange	regulated
ChrSy.fgenesh.gene.14	0.008	-7.051	down
ChrSy.fgenesh.gene.25	0.252	-1.987	down
ChrSy.fgenesh.gene.28	0.021	-5.608	down
ChrSy.fgenesh.gene.37	2.721	1.444	up
ChrSy.fgenesh.gene.49	0.241	-2.051	down
ChrSy.fgenesh.gene.50	0.117	-3.098	down
ChrSy.fgenesh.gene.74	0.205	-2.286	down
ChrSy.fgenesh.gene.83	0.029	-5.093	down
ChrUn.fgenesh.gene.68	75.755	6.243	up
LOC_Os01g01019	2.83	1.501	up
LOC_Os01g01030	0.273	-1.873	down
LOC_Os01g01060	0.467	-1.1	down
LOC_Os01g01115	0.272	-1.877	down
LOC_Os01g01120	0.285	-1.813	down
LOC_Os01g01160	9.791	3.291	up
LOC_Os01g01170	66.023	6.045	up
LOC_Os01g01180	45.085	5.495	up
LOC_Os01g01280	0.277	-1.854	down
LOC_Os01g01295	7.471	2.901	up
LOC_Os01g01330	10.297	3.364	up
LOC_Os01g01340	0.087	-3.52	down
LOC_Os01g01350	0.283	-1.823	down
LOC_Os01g01360	0.338	-1.566	down
LOC_Os01g01400	11.922	3.575	up
LOC_Os01g01410	0.326	-1.616	down
LOC_Os01g01484	2.813	1.492	up
LOC_Os01g01510	0.182	-2.461	down
LOC_Os01g01520	0.385	-1.379	down
LOC_Os01g01560	39.339	5.298	up
LOC_Os01g01570	0.428	-1.224	down
LOC_Os01g01580	9.554	3.256	up
LOC_Os01g01670	0.187	-2.42	down
LOC_Os01g01680	6.415	2.681	up
LOC_Os01g01689	0.36	-1.475	down
LOC_Os01g01710	3.125	1.644	up
LOC_Os01g01770	3.863	1.95	up
LOC_Os01g01810	211.905	7.727	up
LOC_Os01g01880	348.473	8.445	up
LOC_Os01g01890	6.383	2.674	up
LOC_Os01g01920	2.081	1.057	up
LOC_Os01g02000	4.306	2.106	up
LOC_Os01g02060	0.041	-4.604	down
LOC_Os01g02080	0.098	-3.353	down
LOC_Os01g02130	0.294	-1.765	down
LOC_Os01g02139	0.218	-2.196	down
LOC_Os01g02150	0.158	-2.664	down
LOC_Os01g02170	0.227	-2.137	down
LOC_Os01g02180	0.491	-1.026	down
LOC_Os01g02190	8.993	3.169	up
LOC_Os01g02270	0.062	-4.003	down
LOC_Os01g02290	14.475	3.855	up
LOC_Os01g02300	11.764	3.556	up
LOC_Os01g02350	0.133	-2.914	down
LOC_Os01g02400	0.157	-2.669	down
LOC_Os01g02550	0.081	-3.629	down
LOC_Os01g02570	0.428	-1.223	down
LOC_Os01g02580	3.564	1.833	up
LOC_Os01g02590	0.288	-1.796	down
LOC_Os01g02600	0.179	-2.486	down
LOC_Os01g02700	0.281	-1.831	down
LOC_Os01g02710	0.147	-2.764	down
LOC_Os01g02770	0.354	-1.498	down
LOC_Os01g02780	0.363	-1.462	down
LOC_Os01g02790	0.212	-2.239	down
LOC_Os01g02830	0.2	-2.322	down
LOC_Os01g02840	0.054	-4.201	down
LOC_Os01g02850	0.041	-4.591	down
LOC_Os01g02860	0.135	-2.885	down
LOC_Os01g02870	0.189	-2.404	down
LOC_Os01g02910	0.225	-2.15	down
LOC_Os01g02960	2.167	1.116	up
LOC_Os01g03020	0.455	-1.136	down
LOC_Os01g03040	5.914	2.564	up
LOC_Os01g03050	4.534	2.181	up
LOC_Os01g03060	4.418	2.144	up
LOC_Os01g03080	193.58	7.597	up
LOC_Os01g03100	2.576	1.365	up
LOC_Os01g03130	417.904	8.707	up
LOC_Os01g03144	2.362	1.24	up
LOC_Os01g03180	0.112	-3.164	down
LOC_Os01g03290	14.638	3.872	up
LOC_Os01g03300	9.092	3.185	up
LOC_Os01g03330	9.311	3.219	up
LOC_Os01g03340	3.231	1.692	up
LOC_Os01g03360	21.791	4.446	up
LOC_Os01g03410	0.257	-1.96	down
LOC_Os01g03480	0.315	-1.665	down
LOC_Os01g03490	0.204	-2.291	down
LOC_Os01g03500	0.291	-1.781	down
LOC_Os01g03570	2.839	1.506	up
LOC_Os01g03660	0.375	-1.415	down
LOC_Os01g03680	9.122	3.189	up
LOC_Os01g03690	10.944	3.452	up
LOC_Os01g03710	5.193	2.377	up
LOC_Os01g03740	3.634	1.862	up
LOC_Os01g03750	9.743	3.284	up
LOC_Os01g03760	2.879	1.526	up
LOC_Os01g03810	15.232	3.929	up
LOC_Os01g03820	3.646	1.866	up
LOC_Os01g03870	0.087	-3.517	down
LOC_Os01g03914	3.547	1.826	up
LOC_Os01g03940	28.125	4.814	up
LOC_Os01g03980	3.841	1.941	up
LOC_Os01g04020	4.723	2.24	up
LOC_Os01g04030	0.478	-1.063	down
LOC_Os01g04040	8.569	3.099	up
LOC_Os01g04050	7.23	2.854	up
LOC_Os01g04090	987.879	9.948	up
LOC_Os01g04100	26.431	4.724	up
LOC_Os01g04120	0.343	-1.542	down
LOC_Os01g04130	0.177	-2.497	down
LOC_Os01g04160	9.384	3.23	up
LOC_Os01g04210	3.475	1.797	up
LOC_Os01g04250	0.043	-4.525	down
LOC_Os01g04260	0.498	-1.007	down
LOC_Os01g04280	37.519	5.23	up
LOC_Os01g04320	57.592	5.848	up
LOC_Os01g04330	100.478	6.651	up
LOC_Os01g04340	13.525	3.758	up
LOC_Os01g04370	4.718	2.238	up
LOC_Os01g04390	0.123	-3.021	down
LOC_Os01g04409	14.642	3.872	up
LOC_Os01g04440	18.783	4.231	up
LOC_Os01g04450	2.825	1.498	up
LOC_Os01g04460	0.12	-3.055	down
LOC_Os01g04490	0.176	-2.504	down
LOC_Os01g04500	0.232	-2.109	down
LOC_Os01g04590	9.214	3.204	up
LOC_Os01g04600	0.202	-2.305	down
LOC_Os01g04620	5.205	2.38	up
LOC_Os01g04640	26.89	4.749	up
LOC_Os01g04650	2.109	1.077	up
LOC_Os01g04670	4.257	2.09	up
LOC_Os01g04750	61.857	5.951	up
LOC_Os01g04800	4.591	2.199	up
LOC_Os01g04814	4.18	2.063	up
LOC_Os01g04900	0.467	-1.098	down
LOC_Os01g04920	7.71	2.947	up
LOC_Os01g04930	4.703	2.234	up
LOC_Os01g04950	0.338	-1.567	down
LOC_Os01g05010	0.067	-3.896	down
LOC_Os01g05060	0.058	-4.112	down
LOC_Os01g05080	0.2	-2.322	down
LOC_Os01g05090	0.472	-1.082	down
LOC_Os01g05105	0.449	-1.156	down
LOC_Os01g05140	0.162	-2.627	down
LOC_Os01g05150	0.226	-2.147	down
LOC_Os01g05370	41.411	5.372	up
LOC_Os01g05430	10.676	3.416	up
LOC_Os01g05440	166.548	7.38	up
LOC_Os01g05470	0.147	-2.77	down
LOC_Os01g05480	9.211	3.203	up
LOC_Os01g05510	125.167	6.968	up
LOC_Os01g05540	0.345	-1.536	down
LOC_Os01g05560	0.391	-1.353	down
LOC_Os01g05600	0.049	-4.362	down
LOC_Os01g05620	0.068	-3.874	down
LOC_Os01g05640	2.579	1.367	up
LOC_Os01g05660	5.214	2.382	up
LOC_Os01g05680	0.463	-1.112	down
LOC_Os01g05744	0.011	-6.508	down
LOC_Os01g05790	2.604	1.381	up
LOC_Os01g05840	20.217	4.338	up
LOC_Os01g05860	0.092	-3.44	down
LOC_Os01g05870	0.241	-2.051	down
LOC_Os01g05940	4.122	2.043	up
LOC_Os01g05960	0.398	-1.331	down
LOC_Os01g06000	0.103	-3.28	down
LOC_Os01g06040	19.78	4.306	up
LOC_Os01g06050	0.044	-4.501	down
LOC_Os01g06150	0.025	-5.297	down
LOC_Os01g06240	38.252	5.257	up
LOC_Os01g06280	5.046	2.335	up
LOC_Os01g06460	4.518	2.176	up
LOC_Os01g06490	5.13	2.359	up
LOC_Os01g06510	5.146	2.364	up
LOC_Os01g06560	58.867	5.879	up
LOC_Os01g06580	8.589	3.102	up
LOC_Os01g06590	13.455	3.75	up
LOC_Os01g06640	0.146	-2.772	down
LOC_Os01g06740	5.299	2.406	up
LOC_Os01g06790	0.075	-3.742	down
LOC_Os01g06836	17.823	4.156	up
LOC_Os01g06870	6.567	2.715	up
LOC_Os01g06876	9.394	3.232	up
LOC_Os01g07090	2.28	1.189	up
LOC_Os01g07170	0.406	-1.3	down
LOC_Os01g07212	0.397	-1.332	down
LOC_Os01g07260	3.367	1.752	up
LOC_Os01g07310	5.35	2.42	up
LOC_Os01g07360	11.549	3.53	up
LOC_Os01g07364	284.242	8.151	up
LOC_Os01g07370	6.433	2.686	up
LOC_Os01g07382	0.24	-2.057	down
LOC_Os01g07390	4.547	2.185	up
LOC_Os01g07400	2.436	1.285	up
LOC_Os01g07500	6.856	2.777	up
LOC_Os01g07530	83.443	6.383	up
LOC_Os01g07600	0.37	-1.435	down
LOC_Os01g07610	0.215	-2.216	down
LOC_Os01g07630	0.288	-1.794	down
LOC_Os01g07670	42.367	5.405	up
LOC_Os01g07680	52.596	5.717	up
LOC_Os01g07700	4.827	2.271	up
LOC_Os01g07760	2.927	1.549	up
LOC_Os01g07770	4.404	2.139	up
LOC_Os01g07870	3.336	1.738	up
LOC_Os01g07880	2.435	1.284	up
LOC_Os01g07890	0.2	-2.318	down
LOC_Os01g07900	0.195	-2.36	down
LOC_Os01g07910	0.353	-1.5	down
LOC_Os01g07940	0.495	-1.014	down
LOC_Os01g08000	0.207	-2.274	down
LOC_Os01g08010	0.274	-1.868	down
LOC_Os01g08020	52.342	5.71	up
LOC_Os01g08120	0.213	-2.228	down
LOC_Os01g08130	43.064	5.428	up
LOC_Os01g08140	114.937	6.845	up
LOC_Os01g08250	45.34	5.503	up
LOC_Os01g08290	2.478	1.309	up
LOC_Os01g08300	0.253	-1.985	down
LOC_Os01g08310	13.906	3.798	up
LOC_Os01g08320	8.735	3.127	up
LOC_Os01g08350	20.667	4.369	up
LOC_Os01g08380	14.082	3.816	up
LOC_Os01g08400	2.906	1.539	up
LOC_Os01g08410	3.861	1.949	up
LOC_Os01g08440	25.135	4.652	up
LOC_Os01g08450	4.043	2.015	up
LOC_Os01g08460	95.689	6.58	up
LOC_Os01g08470	14.844	3.892	up
LOC_Os01g08500	35.611	5.154	up
LOC_Os01g08510	0.166	-2.592	down
LOC_Os01g08520	6.345	2.666	up
LOC_Os01g08540	0.265	-1.914	down
LOC_Os01g08580	0.48	-1.059	down
LOC_Os01g08630	0.204	-2.292	down
LOC_Os01g08680	2.085	1.06	up
LOC_Os01g08690	3.745	1.905	up
LOC_Os01g08700	0.384	-1.38	down
LOC_Os01g08780	16.746	4.066	up
LOC_Os01g08810	0.054	-4.214	down
LOC_Os01g08814	0.309	-1.692	down
LOC_Os01g08850	0.363	-1.462	down
LOC_Os01g08870	0.1	-3.316	down
LOC_Os01g08880	0.174	-2.522	down
LOC_Os01g08930	0.193	-2.376	down
LOC_Os01g08940	100.864	6.656	up
LOC_Os01g08980	165.067	7.367	up
LOC_Os01g09010	13.538	3.759	up
LOC_Os01g09100	7.869	2.976	up
LOC_Os01g09120	5.686	2.508	up
LOC_Os01g09150	0.016	-5.944	down
LOC_Os01g09190	0.056	-4.163	down
LOC_Os01g09200	2.127	1.089	up
LOC_Os01g09220	254.877	7.994	up
LOC_Os01g09280	2.124	1.087	up
LOC_Os01g09300	6.203	2.633	up
LOC_Os01g09305	33.623	5.071	up
LOC_Os01g09310	15	3.907	up
LOC_Os01g09320	39.063	5.288	up
LOC_Os01g09350	36.145	5.176	up
LOC_Os01g09360	42.518	5.41	up
LOC_Os01g09370	0.051	-4.293	down
LOC_Os01g09384	0.108	-3.211	down
LOC_Os01g09410	0.275	-1.86	down
LOC_Os01g09420	0.448	-1.158	down
LOC_Os01g09430	0.312	-1.678	down
LOC_Os01g09510	0.474	-1.077	down
LOC_Os01g09540	0.033	-4.909	down
LOC_Os01g09570	4.03	2.011	up
LOC_Os01g09580	8.859	3.147	up
LOC_Os01g09620	9.986	3.32	up
LOC_Os01g09670	2.759	1.464	up
LOC_Os01g09700	11.382	3.509	up
LOC_Os01g09750	0.219	-2.189	down
LOC_Os01g09770	34.77	5.12	up
LOC_Os01g09800	6.677	2.739	up
LOC_Os01g09830	6.361	2.669	up
LOC_Os01g09870	5.922	2.566	up
LOC_Os01g09930	0.365	-1.454	down
LOC_Os01g09990	5.995	2.584	up
LOC_Os01g10090	3.666	1.874	up
LOC_Os01g10100	2.59	1.373	up
LOC_Os01g10130	4.843	2.276	up
LOC_Os01g10140	4.656	2.219	up
LOC_Os01g10180	25.298	4.661	up
LOC_Os01g10210	15.045	3.911	up
LOC_Os01g10250	34.979	5.128	up
LOC_Os01g10260	106.342	6.733	up
LOC_Os01g10280	0.194	-2.369	down
LOC_Os01g10300	0.407	-1.298	down
LOC_Os01g10320	2.855	1.513	up
LOC_Os01g10340	0.365	-1.456	down
LOC_Os01g10350	0.151	-2.727	down
LOC_Os01g10400	3.351	1.744	up
LOC_Os01g10440	4.345	2.119	up
LOC_Os01g10450	5.345	2.418	up
LOC_Os01g10460	0.013	-6.273	down
LOC_Os01g10530	0.463	-1.112	down
LOC_Os01g10580	4.447	2.153	up
LOC_Os01g10630	0.266	-1.909	down
LOC_Os01g10640	2.931	1.551	up
LOC_Os01g10680	9.303	3.218	up
LOC_Os01g10690	0.306	-1.707	down
LOC_Os01g10800	0.174	-2.52	down
LOC_Os01g10860	0.21	-2.25	down
LOC_Os01g10930	0.152	-2.721	down
LOC_Os01g10950	5.37	2.425	up
LOC_Os01g10980	5.053	2.337	up
LOC_Os01g10990	0.073	-3.773	down
LOC_Os01g11010	0.023	-5.445	down
LOC_Os01g11020	0.185	-2.431	down
LOC_Os01g11080	79.117	6.306	up
LOC_Os01g11130	0.02	-5.656	down
LOC_Os01g11150	570.51	9.156	up
LOC_Os01g11160	16.122	4.011	up
LOC_Os01g11230	2.449	1.292	up
LOC_Os01g11240	2.484	1.313	up
LOC_Os01g11340	0.416	-1.267	down
LOC_Os01g11370	0.497	-1.008	down
LOC_Os01g11400	10.013	3.324	up
LOC_Os01g11414	5.74	2.521	up
LOC_Os01g11460	281.952	8.139	up
LOC_Os01g11500	0.071	-3.815	down
LOC_Os01g11520	22.086	4.465	up
LOC_Os01g11570	0.358	-1.484	down
LOC_Os01g11600	3.952	1.982	up
LOC_Os01g11620	0.279	-1.841	down
LOC_Os01g11670	0.389	-1.363	down
LOC_Os01g11720	0.183	-2.454	down
LOC_Os01g11810	0.334	-1.581	down
LOC_Os01g11880	0.242	-2.045	down
LOC_Os01g11940	4.476	2.162	up
LOC_Os01g11960	0.461	-1.118	down
LOC_Os01g11970	0.442	-1.177	down
LOC_Os01g12060	5.292	2.404	up
LOC_Os01g12070	82.319	6.363	up
LOC_Os01g12080	3.773	1.916	up
LOC_Os01g12130	2.83	1.501	up
LOC_Os01g12160	0.43	-1.218	down
LOC_Os01g12180	0.139	-2.85	down
LOC_Os01g12190	12.312	3.622	up
LOC_Os01g12210	21.421	4.421	up
LOC_Os01g12220	0.461	-1.116	down
LOC_Os01g12230	0.489	-1.031	down
LOC_Os01g12250	288.334	8.172	up
LOC_Os01g12270	0.123	-3.019	down
LOC_Os01g12280	0.187	-2.415	down
LOC_Os01g12290	0.077	-3.701	down
LOC_Os01g12304	0.251	-1.996	down
LOC_Os01g12330	8.652	3.113	up
LOC_Os01g12400	0.319	-1.65	down
LOC_Os01g12410	0.101	-3.313	down
LOC_Os01g12440	366.504	8.518	up
LOC_Os01g12460	62.189	5.959	up
LOC_Os01g12490	5.578	2.48	up
LOC_Os01g12520	2.914	1.543	up
LOC_Os01g12540	0.489	-1.032	down
LOC_Os01g12580	27.284	4.77	up
LOC_Os01g12600	0.047	-4.411	down
LOC_Os01g12680	27.354	4.774	up
LOC_Os01g12690	50.536	5.659	up
LOC_Os01g12720	3.32	1.731	up
LOC_Os01g12730	9.402	3.233	up
LOC_Os01g12740	2.253	1.172	up
LOC_Os01g12760	4.163	2.058	up
LOC_Os01g12810	18.501	4.21	up
LOC_Os01g12830	2.625	1.393	up
LOC_Os01g12840	0.374	-1.419	down
LOC_Os01g12900	0.447	-1.162	down
LOC_Os01g12950	0.324	-1.627	down
LOC_Os01g13060	4.185	2.065	up
LOC_Os01g13070	191.835	7.584	up
LOC_Os01g13080	0.308	-1.699	down
LOC_Os01g13120	3.418	1.773	up
LOC_Os01g13150	0.248	-2.014	down
LOC_Os01g13190	0.405	-1.306	down
LOC_Os01g13360	37.256	5.219	up
LOC_Os01g13370	10.09	3.335	up
LOC_Os01g13390	28.742	4.845	up
LOC_Os01g13404	5.178	2.372	up
LOC_Os01g13420	0.39	-1.357	down
LOC_Os01g13430	0.45	-1.151	down
LOC_Os01g13460	5.231	2.387	up
LOC_Os01g13480	13.504	3.755	up
LOC_Os01g13490	11.424	3.514	up
LOC_Os01g13530	3.634	1.862	up
LOC_Os01g13540	6.836	2.773	up
LOC_Os01g13560	28.098	4.812	up
LOC_Os01g13570	0.339	-1.56	down
LOC_Os01g13610	0.061	-4.042	down
LOC_Os01g13620	0.092	-3.439	down
LOC_Os01g13670	0.035	-4.835	down
LOC_Os01g13690	2.545	1.348	up
LOC_Os01g13710	43.585	5.446	up
LOC_Os01g13720	0.312	-1.679	down
LOC_Os01g13740	11.729	3.552	up
LOC_Os01g13760	0.223	-2.164	down
LOC_Os01g13770	0.407	-1.297	down
LOC_Os01g13800	0.096	-3.38	down
LOC_Os01g13930	2.75	1.459	up
LOC_Os01g13950	9.34	3.223	up
LOC_Os01g14050	2.313	1.21	up
LOC_Os01g14080	3.378	1.756	up
LOC_Os01g14090	0.286	-1.807	down
LOC_Os01g14100	3.127	1.645	up
LOC_Os01g14110	2.569	1.361	up
LOC_Os01g14410	20.914	4.386	up
LOC_Os01g14440	25.487	4.672	up
LOC_Os01g14514	0.176	-2.508	down
LOC_Os01g14760	14.558	3.864	up
LOC_Os01g14830	0.227	-2.142	down
LOC_Os01g14860	6.069	2.602	up
LOC_Os01g14870	15.923	3.993	up
LOC_Os01g14880	52.311	5.709	up
LOC_Os01g14890	0.416	-1.266	down
LOC_Os01g14920	0.37	-1.432	down
LOC_Os01g14926	17.918	4.163	up
LOC_Os01g14960	2.735	1.451	up
LOC_Os01g14970	0.127	-2.978	down
LOC_Os01g15000	9.893	3.306	up
LOC_Os01g15029	6.07	2.602	up
LOC_Os01g15100	2.982	1.576	up
LOC_Os01g15110	3.504	1.809	up
LOC_Os01g15130	2.884	1.528	up
LOC_Os01g15210	13.547	3.76	up
LOC_Os01g15220	6.587	2.72	up
LOC_Os01g15240	12.477	3.641	up
LOC_Os01g15250	6.005	2.586	up
LOC_Os01g15270	24.167	4.595	up
LOC_Os01g15399	0.192	-2.378	down
LOC_Os01g15480	30.973	4.953	up
LOC_Os01g15510	0.313	-1.677	down
LOC_Os01g15520	0.441	-1.181	down
LOC_Os01g15530	0.265	-1.917	down
LOC_Os01g15540	0.02	-5.672	down
LOC_Os01g15600	0.407	-1.298	down
LOC_Os01g15630	6.806	2.767	up
LOC_Os01g15640	12.733	3.671	up
LOC_Os01g15660	0.454	-1.14	down
LOC_Os01g15790	0.1	-3.321	down
LOC_Os01g15830	0.195	-2.356	down
LOC_Os01g15840	0.056	-4.149	down
LOC_Os01g15900	182.463	7.511	up
LOC_Os01g15970	5.942	2.571	up
LOC_Os01g15979	2.013	1.009	up
LOC_Os01g16020	0.416	-1.264	down
LOC_Os01g16040	0.267	-1.903	down
LOC_Os01g16050	7.472	2.901	up
LOC_Os01g16100	0.193	-2.376	down
LOC_Os01g16124	0.278	-1.846	down
LOC_Os01g16152	0.497	-1.008	down
LOC_Os01g16160	110.867	6.793	up
LOC_Os01g16170	24.927	4.64	up
LOC_Os01g16180	0.378	-1.405	down
LOC_Os01g16200	28.611	4.838	up
LOC_Os01g16250	122.51	6.937	up
LOC_Os01g16260	3.096	1.631	up
LOC_Os01g16290	0.48	-1.059	down
LOC_Os01g16310	8.826	3.142	up
LOC_Os01g16320	19.665	4.298	up
LOC_Os01g16340	0.102	-3.297	down
LOC_Os01g16400	51.969	5.7	up
LOC_Os01g16450	25.467	4.671	up
LOC_Os01g16460	60.254	5.913	up
LOC_Os01g16510	0.345	-1.536	down
LOC_Os01g16600	2.031	1.022	up
LOC_Os01g16620	0.088	-3.512	down
LOC_Os01g16810	10.437	3.384	up
LOC_Os01g16860	178.042	7.476	up
LOC_Os01g16910	0.108	-3.213	down
LOC_Os01g16940	0.417	-1.261	down
LOC_Os01g16950	0.252	-1.989	down
LOC_Os01g16960	3.477	1.798	up
LOC_Os01g16980	25.656	4.681	up
LOC_Os01g17000	0.225	-2.15	down
LOC_Os01g17020	0.459	-1.124	down
LOC_Os01g17050	57.852	5.854	up
LOC_Os01g17070	2.292	1.196	up
LOC_Os01g17160	16.255	4.023	up
LOC_Os01g17170	7.336	2.875	up
LOC_Os01g17190	2.017	1.012	up
LOC_Os01g17214	0.386	-1.374	down
LOC_Os01g17240	2.039	1.028	up
LOC_Os01g17250	0.289	-1.789	down
LOC_Os01g17320	0.262	-1.934	down
LOC_Os01g17370	99.677	6.639	up
LOC_Os01g17390	13.211	3.724	up
LOC_Os01g17396	4839.71	12.241	up
LOC_Os01g17402	263.743	8.043	up
LOC_Os01g18050	0.256	-1.964	down
LOC_Os01g18060	0.167	-2.584	down
LOC_Os01g18090	5.326	2.413	up
LOC_Os01g18220	55.335	5.79	up
LOC_Os01g18320	0.266	-1.909	down
LOC_Os01g18370	36.369	5.185	up
LOC_Os01g18410	0.096	-3.374	down
LOC_Os01g18500	65.888	6.042	up
LOC_Os01g18584	3.165	1.662	up
LOC_Os01g18620	2.731	1.45	up
LOC_Os01g18630	0.472	-1.083	down
LOC_Os01g18670	4.284	2.099	up
LOC_Os01g18800	9.288	3.215	up
LOC_Os01g18810	319.921	8.322	up
LOC_Os01g18860	2.627	1.393	up
LOC_Os01g18880	0.281	-1.832	down
LOC_Os01g19130	32.613	5.027	up
LOC_Os01g19140	0.2	-2.325	down
LOC_Os01g19160	0.007	-7.094	down
LOC_Os01g19170	2.952	1.562	up
LOC_Os01g19260	19.05	4.252	up
LOC_Os01g19270	5.673	2.504	up
LOC_Os01g19320	7.159	2.84	up
LOC_Os01g19330	13.627	3.768	up
LOC_Os01g19380	0.037	-4.771	down
LOC_Os01g19390	0.234	-2.094	down
LOC_Os01g19400	0.484	-1.048	down
LOC_Os01g19440	39.785	5.314	up
LOC_Os01g19450	2.277	1.187	up
LOC_Os01g19490	0.245	-2.03	down
LOC_Os01g19548	0.021	-5.605	down
LOC_Os01g19670	0.046	-4.455	down
LOC_Os01g19780	14.791	3.887	up
LOC_Os01g19800	10.045	3.328	up
LOC_Os01g19820	0.103	-3.284	down
LOC_Os01g19870	4.04	2.014	up
LOC_Os01g19940	25.466	4.67	up
LOC_Os01g19970	0.272	-1.878	down
LOC_Os01g20030	26.938	4.752	up
LOC_Os01g20110	0.098	-3.358	down
LOC_Os01g20206	3.419	1.774	up
LOC_Os01g20800	0.137	-2.871	down
LOC_Os01g20830	0.222	-2.169	down
LOC_Os01g20860	3.175	1.667	up
LOC_Os01g20880	0.206	-2.276	down
LOC_Os01g20910	0.388	-1.366	down
LOC_Os01g20940	0.5	-1.001	down
LOC_Os01g21050	0.043	-4.523	down
LOC_Os01g21120	35.028	5.13	up
LOC_Os01g21144	5.451	2.447	up
LOC_Os01g21170	0.136	-2.874	down
LOC_Os01g21240	8.726	3.125	up
LOC_Os01g21250	2419.38	11.24	up
LOC_Os01g21420	2.685	1.425	up
LOC_Os01g21450	2.105	1.074	up
LOC_Os01g21560	4.563	2.19	up
LOC_Os01g21610	2.515	1.331	up
LOC_Os01g21960	0.331	-1.595	down
LOC_Os01g21990	0.019	-5.712	down
LOC_Os01g22010	82.871	6.373	up
LOC_Os01g22090	0.121	-3.041	down
LOC_Os01g22230	0.167	-2.581	down
LOC_Os01g22249	3.172	1.665	up
LOC_Os01g22430	0.413	-1.277	down
LOC_Os01g22440	0.234	-2.093	down
LOC_Os01g22480	0.2	-2.32	down
LOC_Os01g22510	9.076	3.182	up
LOC_Os01g22590	148.475	7.214	up
LOC_Os01g22600	34.721	5.118	up
LOC_Os01g22710	0.173	-2.529	down
LOC_Os01g22900	17.885	4.161	up
LOC_Os01g22954	13.686	3.775	up
LOC_Os01g22990	0.288	-1.796	down
LOC_Os01g23380	0.185	-2.432	down
LOC_Os01g23580	5.206	2.38	up
LOC_Os01g23600	0.215	-2.22	down
LOC_Os01g23610	0.344	-1.54	down
LOC_Os01g23620	2.733	1.45	up
LOC_Os01g23680	3.962	1.986	up
LOC_Os01g23710	0.455	-1.135	down
LOC_Os01g23850	0.238	-2.068	down
LOC_Os01g23870	0.055	-4.19	down
LOC_Os01g23970	0.229	-2.128	down
LOC_Os01g24020	0.302	-1.725	down
LOC_Os01g24090	0.317	-1.655	down
LOC_Os01g24120	0.183	-2.452	down
LOC_Os01g24210	0.302	-1.726	down
LOC_Os01g24340	0.122	-3.035	down
LOC_Os01g24430	11.994	3.584	up
LOC_Os01g24440	6.861	2.778	up
LOC_Os01g24690	0.493	-1.022	down
LOC_Os01g24750	3.073	1.62	up
LOC_Os01g24764	0.124	-3.01	down
LOC_Os01g24780	0.047	-4.415	down
LOC_Os01g24790	0.031	-5.022	down
LOC_Os01g24880	4.039	2.014	up
LOC_Os01g24920	0.148	-2.752	down
LOC_Os01g24940	0.293	-1.773	down
LOC_Os01g25010	9.303	3.218	up
LOC_Os01g25189	0.293	-1.773	down
LOC_Os01g25270	0.04	-4.626	down
LOC_Os01g25340	54.204	5.76	up
LOC_Os01g25386	5.206	2.38	up
LOC_Os01g25460	0.039	-4.675	down
LOC_Os01g25530	0.284	-1.816	down
LOC_Os01g25540	19.728	4.302	up
LOC_Os01g25560	9.804	3.293	up
LOC_Os01g25740	0.398	-1.329	down
LOC_Os01g25760	0.128	-2.961	down
LOC_Os01g25770	0.049	-4.356	down
LOC_Os01g25810	0.39	-1.357	down
LOC_Os01g25820	0.088	-3.513	down
LOC_Os01g25880	0.362	-1.464	down
LOC_Os01g25910	60.334	5.915	up
LOC_Os01g25990	2.928	1.55	up
LOC_Os01g26020	0.311	-1.684	down
LOC_Os01g26039	19.472	4.283	up
LOC_Os01g26080	0.302	-1.727	down
LOC_Os01g26120	0.457	-1.13	down
LOC_Os01g26174	0.411	-1.284	down
LOC_Os01g26240	0.11	-3.18	down
LOC_Os01g26280	0.298	-1.747	down
LOC_Os01g26370	0.136	-2.874	down
LOC_Os01g26920	0.232	-2.109	down
LOC_Os01g26930	58.076	5.86	up
LOC_Os01g26970	0.218	-2.197	down
LOC_Os01g27120	0.274	-1.867	down
LOC_Os01g27200	433.645	8.76	up
LOC_Os01g27210	3.343	1.741	up
LOC_Os01g27230	0.242	-2.048	down
LOC_Os01g27260	0.05	-4.323	down
LOC_Os01g27340	34.213	5.096	up
LOC_Os01g27360	17.484	4.128	up
LOC_Os01g27449	4.528	2.179	up
LOC_Os01g27530	12.354	3.627	up
LOC_Os01g27580	71.259	6.155	up
LOC_Os01g27640	0.046	-4.443	down
LOC_Os01g27650	0.068	-3.882	down
LOC_Os01g27730	0.385	-1.378	down
LOC_Os01g27740	0.219	-2.193	down
LOC_Os01g27760	0.074	-3.762	down
LOC_Os01g27770	0.397	-1.331	down
LOC_Os01g28000	13.912	3.798	up
LOC_Os01g28150	0.376	-1.412	down
LOC_Os01g28580	0.393	-1.346	down
LOC_Os01g28680	5.736	2.52	up
LOC_Os01g28710	0.027	-5.23	down
LOC_Os01g28730	4.439	2.15	up
LOC_Os01g28790	55.493	5.794	up
LOC_Os01g28800	384.286	8.586	up
LOC_Os01g28810	550.16	9.104	up
LOC_Os01g28840	42.681	5.416	up
LOC_Os01g28980	0.288	-1.797	down
LOC_Os01g29060	0.193	-2.375	down
LOC_Os01g29150	0.287	-1.8	down
LOC_Os01g29180	0.383	-1.386	down
LOC_Os01g29230	0.448	-1.159	down
LOC_Os01g29280	16.453	4.04	up
LOC_Os01g29330	29.524	4.884	up
LOC_Os01g29450	3.482	1.8	up
LOC_Os01g29469	3.913	1.968	up
LOC_Os01g29507	0.128	-2.969	down
LOC_Os01g29600	0.33	-1.6	down
LOC_Os01g29610	0.432	-1.211	down
LOC_Os01g29690	0.029	-5.092	down
LOC_Os01g29820	0.246	-2.025	down
LOC_Os01g31010	0.046	-4.434	down
LOC_Os01g31020	0.055	-4.176	down
LOC_Os01g31050	0.042	-4.583	down
LOC_Os01g31110	0.309	-1.697	down
LOC_Os01g31210	0.026	-5.254	down
LOC_Os01g31220	3.248	1.7	up
LOC_Os01g31360	30.731	4.942	up
LOC_Os01g31370	217.577	7.765	up
LOC_Os01g31494	0.169	-2.563	down
LOC_Os01g31570	4.549	2.186	up
LOC_Os01g31670	104.431	6.706	up
LOC_Os01g31870	0.392	-1.35	down
LOC_Os01g31980	13.218	3.724	up
LOC_Os01g32130	0.257	-1.959	down
LOC_Os01g32330	4.327	2.113	up
LOC_Os01g32350	0.378	-1.403	down
LOC_Os01g32364	5.419	2.438	up
LOC_Os01g32380	24.655	4.624	up
LOC_Os01g32439	0.459	-1.125	down
LOC_Os01g32460	4.884	2.288	up
LOC_Os01g32660	2.953	1.562	up
LOC_Os01g32670	3.926	1.973	up
LOC_Os01g32730	0.4	-1.32	down
LOC_Os01g32770	17.4	4.121	up
LOC_Os01g32790	0.452	-1.145	down
LOC_Os01g32830	0.219	-2.193	down
LOC_Os01g32849	101.816	6.67	up
LOC_Os01g32870	2.128	1.09	up
LOC_Os01g32880	0.405	-1.305	down
LOC_Os01g32920	72.894	6.188	up
LOC_Os01g32964	3.346	1.742	up
LOC_Os01g32980	3.989	1.996	up
LOC_Os01g33000	7.009	2.809	up
LOC_Os01g33030	0.39	-1.358	down
LOC_Os01g33070	0.156	-2.681	down
LOC_Os01g33260	0.094	-3.41	down
LOC_Os01g33270	0.04	-4.641	down
LOC_Os01g33420	0.378	-1.403	down
LOC_Os01g33540	0.289	-1.793	down
LOC_Os01g33710	0.197	-2.345	down
LOC_Os01g33720	0.083	-3.59	down
LOC_Os01g33760	0.267	-1.908	down
LOC_Os01g33762	0.339	-1.559	down
LOC_Os01g33784	3.452	1.788	up
LOC_Os01g33950	0.035	-4.84	down
LOC_Os01g34010	0.042	-4.586	down
LOC_Os01g34050	8.387	3.068	up
LOC_Os01g34060	0.257	-1.96	down
LOC_Os01g34080	0.172	-2.536	down
LOC_Os01g34100	0.054	-4.219	down
LOC_Os01g34350	0.122	-3.029	down
LOC_Os01g34420	0.301	-1.734	down
LOC_Os01g34560	64.595	6.013	up
LOC_Os01g34590	3.758	1.91	up
LOC_Os01g34610	0.166	-2.594	down
LOC_Os01g34630	0.139	-2.845	down
LOC_Os01g34670	0.488	-1.036	down
LOC_Os01g34850	446.069	8.801	up
LOC_Os01g34890	0.28	-1.836	down
LOC_Os01g34900	0.075	-3.741	down
LOC_Os01g35030	0.413	-1.276	down
LOC_Os01g35160	0.435	-1.2	down
LOC_Os01g35184	9.319	3.22	up
LOC_Os01g35330	0.234	-2.095	down
LOC_Os01g35590	0.122	-3.039	down
LOC_Os01g35610	155.837	7.284	up
LOC_Os01g35910	0.271	-1.884	down
LOC_Os01g36020	0.049	-4.341	down
LOC_Os01g36070	3.569	1.835	up
LOC_Os01g36090	0.049	-4.338	down
LOC_Os01g36130	4.705	2.234	up
LOC_Os01g36229	0.225	-2.151	down
LOC_Os01g36280	0.191	-2.389	down
LOC_Os01g36580	50.695	5.664	up
LOC_Os01g36600	0.091	-3.453	down
LOC_Os01g36610	0.222	-2.171	down
LOC_Os01g36720	190.473	7.573	up
LOC_Os01g36950	6.696	2.743	up
LOC_Os01g36970	7.111	2.83	up
LOC_Os01g37040	13.381	3.742	up
LOC_Os01g37090	0.286	-1.806	down
LOC_Os01g37110	197.841	7.628	up
LOC_Os01g37140	1652	10.69	up
LOC_Os01g37210	0.43	-1.217	down
LOC_Os01g37220	0.196	-2.348	down
LOC_Os01g37280	0.186	-2.426	down
LOC_Os01g37460	0.308	-1.7	down
LOC_Os01g37470	0.293	-1.773	down
LOC_Os01g37490	0.054	-4.206	down
LOC_Os01g37500	0.008	-7.007	down
LOC_Os01g37510	0.074	-3.759	down
LOC_Os01g37560	2.069	1.049	up
LOC_Os01g37600	11.247	3.492	up
LOC_Os01g37630	2.512	1.329	up
LOC_Os01g37650	28.456	4.831	up
LOC_Os01g37660	53.82	5.75	up
LOC_Os01g37690	13.86	3.793	up
LOC_Os01g37750	5.032	2.331	up
LOC_Os01g37780	73.481	6.199	up
LOC_Os01g37800	7.117	2.831	up
LOC_Os01g37810	74.911	6.227	up
LOC_Os01g37820	0.376	-1.412	down
LOC_Os01g37910	0.427	-1.226	down
LOC_Os01g37920	13.199	3.722	up
LOC_Os01g38120	27.655	4.789	up
LOC_Os01g38140	3.634	1.862	up
LOC_Os01g38190	0.1	-3.32	down
LOC_Os01g38229	0.22	-2.182	down
LOC_Os01g38359	2.878	1.525	up
LOC_Os01g38490	0.239	-2.067	down
LOC_Os01g38510	2.164	1.114	up
LOC_Os01g38520	580.388	9.181	up
LOC_Os01g38650	653.377	9.352	up
LOC_Os01g38660	10.752	3.427	up
LOC_Os01g38970	0.387	-1.371	down
LOC_Os01g38980	11.394	3.51	up
LOC_Os01g38990	7.223	2.853	up
LOC_Os01g39060	0.393	-1.348	down
LOC_Os01g39134	0.36	-1.474	down
LOC_Os01g39136	29.791	4.897	up
LOC_Os01g39250	0.391	-1.355	down
LOC_Os01g39270	0.476	-1.071	down
LOC_Os01g39280	2.367	1.243	up
LOC_Os01g39310	2.267	1.181	up
LOC_Os01g39330	5.185	2.374	up
LOC_Os01g39630	0.359	-1.478	down
LOC_Os01g39670	0.073	-3.78	down
LOC_Os01g39770	0.192	-2.382	down
LOC_Os01g39780	0.12	-3.06	down
LOC_Os01g39790	0.449	-1.155	down
LOC_Os01g39830	0.149	-2.75	down
LOC_Os01g39840	0.301	-1.734	down
LOC_Os01g39890	3.267	1.708	up
LOC_Os01g39960	0.32	-1.644	down
LOC_Os01g39970	4.987	2.318	up
LOC_Os01g40000	0.204	-2.296	down
LOC_Os01g40070	50.176	5.649	up
LOC_Os01g40094	5.668	2.503	up
LOC_Os01g40110	0.304	-1.717	down
LOC_Os01g40120	0.043	-4.527	down
LOC_Os01g40250	0.28	-1.836	down
LOC_Os01g40260	95.388	6.576	up
LOC_Os01g40280	43.15	5.431	up
LOC_Os01g40290	8.926	3.158	up
LOC_Os01g40310	2.206	1.141	up
LOC_Os01g40340	2.144	1.1	up
LOC_Os01g40570	2.189	1.13	up
LOC_Os01g40630	8.224	3.04	up
LOC_Os01g40680	0.446	-1.165	down
LOC_Os01g40690	2.568	1.361	up
LOC_Os01g40750	0.468	-1.094	down
LOC_Os01g40820	0.403	-1.309	down
LOC_Os01g40860	3.692	1.885	up
LOC_Os01g40870	3.219	1.687	up
LOC_Os01g40980	0.252	-1.99	down
LOC_Os01g41030	0.119	-3.068	down
LOC_Os01g41210	0.106	-3.24	down
LOC_Os01g41250	0.21	-2.253	down
LOC_Os01g41420	14.257	3.834	up
LOC_Os01g41530	4.253	2.089	up
LOC_Os01g41640	0.316	-1.663	down
LOC_Os01g41660	2.571	1.362	up
LOC_Os01g41710	3.352	1.745	up
LOC_Os01g41720	97.928	6.614	up
LOC_Os01g41740	0.01	-6.629	down
LOC_Os01g41750	0.106	-3.235	down
LOC_Os01g41770	0.077	-3.696	down
LOC_Os01g41780	0.244	-2.036	down
LOC_Os01g41810	3.586	1.843	up
LOC_Os01g41850	0.016	-5.936	down
LOC_Os01g41880	0.457	-1.131	down
LOC_Os01g41900	11.968	3.581	up
LOC_Os01g41910	3.049	1.608	up
LOC_Os01g41930	0.421	-1.249	down
LOC_Os01g41980	0.374	-1.417	down
LOC_Os01g41990	18.1	4.178	up
LOC_Os01g42000	5.855	2.55	up
LOC_Os01g42030	4.884	2.288	up
LOC_Os01g42050	0.462	-1.113	down
LOC_Os01g42110	0.122	-3.039	down
LOC_Os01g42120	0.144	-2.797	down
LOC_Os01g42140	4.213	2.075	up
LOC_Os01g42160	0.191	-2.39	down
LOC_Os01g42190	8.341	3.06	up
LOC_Os01g42200	83.3	6.38	up
LOC_Os01g42220	5.42	2.438	up
LOC_Os01g42234	37.855	5.242	up
LOC_Os01g42280	0.07	-3.829	down
LOC_Os01g42330	2.77	1.47	up
LOC_Os01g42380	5.531	2.467	up
LOC_Os01g42410	8.075	3.013	up
LOC_Os01g42550	0.276	-1.858	down
LOC_Os01g42620	0.473	-1.079	down
LOC_Os01g42650	2.362	1.24	up
LOC_Os01g42690	11.464	3.519	up
LOC_Os01g42700	11.473	3.52	up
LOC_Os01g42710	0.137	-2.863	down
LOC_Os01g42730	24.717	4.627	up
LOC_Os01g42780	0.002	-8.706	down
LOC_Os01g42790	4.89	2.29	up
LOC_Os01g42810	4.354	2.122	up
LOC_Os01g42840	33.9	5.083	up
LOC_Os01g42860	57.376	5.842	up
LOC_Os01g42980	0.234	-2.095	down
LOC_Os01g42990	0.19	-2.399	down
LOC_Os01g43040	0.15	-2.736	down
LOC_Os01g43060	0.417	-1.261	down
LOC_Os01g43070	0.29	-1.784	down
LOC_Os01g43080	11.44	3.516	up
LOC_Os01g43090	0.062	-4.006	down
LOC_Os01g43110	917.449	9.841	up
LOC_Os01g43120	0.144	-2.795	down
LOC_Os01g43130	2.234	1.16	up
LOC_Os01g43140	54.47	5.767	up
LOC_Os01g43150	2.644	1.403	up
LOC_Os01g43230	0.006	-7.294	down
LOC_Os01g43250	0.344	-1.538	down
LOC_Os01g43320	0.374	-1.42	down
LOC_Os01g43330	2.259	1.176	up
LOC_Os01g43370	20.476	4.356	up
LOC_Os01g43380	4.641	2.214	up
LOC_Os01g43390	0.349	-1.518	down
LOC_Os01g43410	6.587	2.72	up
LOC_Os01g43420	4.838	2.274	up
LOC_Os01g43460	63.128	5.98	up
LOC_Os01g43480	18.07	4.176	up
LOC_Os01g43520	0.383	-1.385	down
LOC_Os01g43550	13.021	3.703	up
LOC_Os01g43560	0.359	-1.476	down
LOC_Os01g43580	4.851	2.278	up
LOC_Os01g43610	11.569	3.532	up
LOC_Os01g43650	9.201	3.202	up
LOC_Os01g43680	2.007	1.005	up
LOC_Os01g43700	11.929	3.576	up
LOC_Os01g43710	2.241	1.164	up
LOC_Os01g43740	5.812	2.539	up
LOC_Os01g43844	10.705	3.42	up
LOC_Os01g43851	3.345	1.742	up
LOC_Os01g43860	17.826	4.156	up
LOC_Os01g43870	17.411	4.122	up
LOC_Os01g43890	13.718	3.778	up
LOC_Os01g43910	5.792	2.534	up
LOC_Os01g44050	12.186	3.607	up
LOC_Os01g44069	2.59	1.373	up
LOC_Os01g44110	0.286	-1.807	down
LOC_Os01g44120	5.243	2.39	up
LOC_Os01g44200	0.131	-2.933	down
LOC_Os01g44220	0.313	-1.677	down
LOC_Os01g44240	30.204	4.917	up
LOC_Os01g44310	0.478	-1.066	down
LOC_Os01g44390	0.228	-2.131	down
LOC_Os01g44394	5.949	2.573	up
LOC_Os01g44430	3.82	1.934	up
LOC_Os01g45060	4.944	2.306	up
LOC_Os01g45110	3.243	1.697	up
LOC_Os01g45140	0.075	-3.735	down
LOC_Os01g45200	13.796	3.786	up
LOC_Os01g45250	21.315	4.414	up
LOC_Os01g45290	12.831	3.682	up
LOC_Os01g45360	0.449	-1.156	down
LOC_Os01g45400	52.967	5.727	up
LOC_Os01g45439	5.627	2.492	up
LOC_Os01g45450	17.371	4.119	up
LOC_Os01g45460	254.29	7.99	up
LOC_Os01g45470	2.516	1.331	up
LOC_Os01g45480	47.562	5.572	up
LOC_Os01g45530	0.139	-2.85	down
LOC_Os01g45550	161.537	7.336	up
LOC_Os01g45620	0.463	-1.112	down
LOC_Os01g45640	5.468	2.451	up
LOC_Os01g45750	5.218	2.384	up
LOC_Os01g45830	0.354	-1.499	down
LOC_Os01g45840	0.052	-4.277	down
LOC_Os01g45880	0.439	-1.189	down
LOC_Os01g45900	0.429	-1.219	down
LOC_Os01g45910	2.148	1.103	up
LOC_Os01g45914	0.133	-2.91	down
LOC_Os01g46060	0.363	-1.463	down
LOC_Os01g46080	2.243	1.166	up
LOC_Os01g46120	0.325	-1.623	down
LOC_Os01g46169	2.236	1.161	up
LOC_Os01g46230	0.031	-5.024	down
LOC_Os01g46240	0.174	-2.525	down
LOC_Os01g46270	10.315	3.367	up
LOC_Os01g46400	2.772	1.471	up
LOC_Os01g46440	59.85	5.903	up
LOC_Os01g46700	4.595	2.2	up
LOC_Os01g46720	0.306	-1.709	down
LOC_Os01g46730	66.673	6.059	up
LOC_Os01g46800	5.159	2.367	up
LOC_Os01g46820	0.292	-1.776	down
LOC_Os01g46840	0.285	-1.81	down
LOC_Os01g46926	4.687	2.229	up
LOC_Os01g46932	2.053	1.038	up
LOC_Os01g46950	10.618	3.409	up
LOC_Os01g46970	3.621	1.856	up
LOC_Os01g46980	3.238	1.695	up
LOC_Os01g47050	7.252	2.858	up
LOC_Os01g47070	5.433	2.442	up
LOC_Os01g47080	3.77	1.915	up
LOC_Os01g47100	0.096	-3.374	down
LOC_Os01g47110	0.18	-2.473	down
LOC_Os01g47130	19.982	4.321	up
LOC_Os01g47190	0.382	-1.387	down
LOC_Os01g47200	0.172	-2.541	down
LOC_Os01g47256	0.111	-3.176	down
LOC_Os01g47270	0.499	-1.002	down
LOC_Os01g47330	0.23	-2.122	down
LOC_Os01g47340	9.756	3.286	up
LOC_Os01g47350	0.39	-1.358	down
LOC_Os01g47370	0.294	-1.764	down
LOC_Os01g47400	0.373	-1.424	down
LOC_Os01g47430	2.256	1.174	up
LOC_Os01g47450	0.358	-1.482	down
LOC_Os01g47460	4.141	2.05	up
LOC_Os01g47540	2.498	1.321	up
LOC_Os01g47550	0.165	-2.597	down
LOC_Os01g47560	3.213	1.684	up
LOC_Os01g47580	254.739	7.993	up
LOC_Os01g47600	0.395	-1.342	down
LOC_Os01g47610	2.926	1.549	up
LOC_Os01g47630	384.757	8.588	up
LOC_Os01g47635	49.063	5.617	up
LOC_Os01g47670	818.913	9.678	up
LOC_Os01g47680	5.058	2.339	up
LOC_Os01g47730	4.975	2.315	up
LOC_Os01g47740	3.134	1.648	up
LOC_Os01g47745	567.682	9.149	up
LOC_Os01g47750	0.365	-1.455	down
LOC_Os01g47760	25.853	4.692	up
LOC_Os01g47780	6.894	2.785	up
LOC_Os01g47820	0.216	-2.213	down
LOC_Os01g47840	0.059	-4.086	down
LOC_Os01g47900	7.907	2.983	up
LOC_Os01g48000	2.91	1.541	up
LOC_Os01g48010	0.095	-3.399	down
LOC_Os01g48030	3.955	1.984	up
LOC_Os01g48140	0.253	-1.982	down
LOC_Os01g48190	8.309	3.055	up
LOC_Os01g48200	21.857	4.45	up
LOC_Os01g48220	9.426	3.237	up
LOC_Os01g48260	67.043	6.067	up
LOC_Os01g48280	2.402	1.264	up
LOC_Os01g48290	3.917	1.97	up
LOC_Os01g48300	0.11	-3.187	down
LOC_Os01g48330	3.415	1.772	up
LOC_Os01g48360	4.213	2.075	up
LOC_Os01g48370	4.77	2.254	up
LOC_Os01g48380	0.309	-1.693	down
LOC_Os01g48410	2080.02	11.022	up
LOC_Os01g48420	2.813	1.492	up
LOC_Os01g48444	4.016	2.006	up
LOC_Os01g48446	24.53	4.616	up
LOC_Os01g48500	0.087	-3.523	down
LOC_Os01g48600	12.858	3.685	up
LOC_Os01g48610	0.461	-1.119	down
LOC_Os01g48660	52.379	5.711	up
LOC_Os01g48670	202.882	7.664	up
LOC_Os01g48710	326.837	8.352	up
LOC_Os01g48720	0.193	-2.372	down
LOC_Os01g48740	325.559	8.347	up
LOC_Os01g48750	141.396	7.144	up
LOC_Os01g48790	8.31	3.055	up
LOC_Os01g48800	0.107	-3.22	down
LOC_Os01g48820	0.127	-2.977	down
LOC_Os01g48830	2.482	1.312	up
LOC_Os01g48874	0.081	-3.62	down
LOC_Os01g48900	0.169	-2.561	down
LOC_Os01g48920	0.479	-1.062	down
LOC_Os01g48940	0.198	-2.334	down
LOC_Os01g48960	2.195	1.134	up
LOC_Os01g49010	0.193	-2.376	down
LOC_Os01g49060	0.386	-1.375	down
LOC_Os01g49110	18.183	4.184	up
LOC_Os01g49150	3.034	1.601	up
LOC_Os01g49160	4.72	2.239	up
LOC_Os01g49180	0.381	-1.392	down
LOC_Os01g49200	97.017	6.6	up
LOC_Os01g49210	5.367	2.424	up
LOC_Os01g49219	0.112	-3.16	down
LOC_Os01g49230	10.215	3.353	up
LOC_Os01g49260	62.969	5.977	up
LOC_Os01g49280	37.687	5.236	up
LOC_Os01g49290	0.418	-1.259	down
LOC_Os01g49310	5.495	2.458	up
LOC_Os01g49330	0.446	-1.164	down
LOC_Os01g49360	3.289	1.718	up
LOC_Os01g49380	0.356	-1.489	down
LOC_Os01g49390	5.221	2.384	up
LOC_Os01g49430	11.047	3.466	up
LOC_Os01g49440	2.529	1.339	up
LOC_Os01g49560	5.96	2.575	up
LOC_Os01g49614	3.454	1.788	up
LOC_Os01g49630	13.359	3.74	up
LOC_Os01g49640	67.691	6.081	up
LOC_Os01g49650	16.958	4.084	up
LOC_Os01g49690	3.922	1.972	up
LOC_Os01g49710	2.269	1.182	up
LOC_Os01g49740	0.212	-2.237	down
LOC_Os01g49770	4.93	2.301	up
LOC_Os01g49820	2.922	1.547	up
LOC_Os01g49830	6.751	2.755	up
LOC_Os01g49880	44.301	5.469	up
LOC_Os01g49940	2.092	1.065	up
LOC_Os01g50010	3.571	1.836	up
LOC_Os01g50020	68.699	6.102	up
LOC_Os01g50030	6.905	2.788	up
LOC_Os01g50040	11.743	3.554	up
LOC_Os01g50050	4.126	2.045	up
LOC_Os01g50080	4.764	2.252	up
LOC_Os01g50090	7.842	2.971	up
LOC_Os01g50100	79.377	6.311	up
LOC_Os01g50110	13.009	3.701	up
LOC_Os01g50120	0.459	-1.122	down
LOC_Os01g50160	2.132	1.093	up
LOC_Os01g50200	12.101	3.597	up
LOC_Os01g50310	2.579	1.367	up
LOC_Os01g50370	261.277	8.029	up
LOC_Os01g50400	26.905	4.75	up
LOC_Os01g50410	16.062	4.006	up
LOC_Os01g50420	85.431	6.417	up
LOC_Os01g50450	12.574	3.652	up
LOC_Os01g50460	1338.86	10.387	up
LOC_Os01g50470	91.285	6.512	up
LOC_Os01g50610	272.135	8.088	up
LOC_Os01g50616	0.412	-1.279	down
LOC_Os01g50622	0.03	-5.037	down
LOC_Os01g50700	28.579	4.837	up
LOC_Os01g50720	18.457	4.206	up
LOC_Os01g50730	0.161	-2.632	down
LOC_Os01g50760	18.395	4.201	up
LOC_Os01g50840	0.365	-1.453	down
LOC_Os01g50849	0.177	-2.495	down
LOC_Os01g50870	24.039	4.587	up
LOC_Os01g50890	7.974	2.995	up
LOC_Os01g50900	10.555	3.4	up
LOC_Os01g50940	50.775	5.666	up
LOC_Os01g50970	0.093	-3.43	down
LOC_Os01g51010	4.565	2.191	up
LOC_Os01g51040	12.741	3.671	up
LOC_Os01g51060	9.587	3.261	up
LOC_Os01g51140	2.68	1.422	up
LOC_Os01g51210	0.36	-1.474	down
LOC_Os01g51250	2.094	1.066	up
LOC_Os01g51280	3.549	1.827	up
LOC_Os01g51290	3.982	1.993	up
LOC_Os01g51320	2.594	1.375	up
LOC_Os01g51360	0.438	-1.19	down
LOC_Os01g51370	0.188	-2.408	down
LOC_Os01g51400	110.811	6.792	up
LOC_Os01g51410	20.794	4.378	up
LOC_Os01g51420	3.635	1.862	up
LOC_Os01g51440	375.174	8.551	up
LOC_Os01g51450	0.03	-5.074	down
LOC_Os01g51520	22.819	4.512	up
LOC_Os01g51540	7.527	2.912	up
LOC_Os01g51570	5.397	2.432	up
LOC_Os01g51580	78.032	6.286	up
LOC_Os01g51630	3.402	1.766	up
LOC_Os01g51670	46.985	5.554	up
LOC_Os01g51690	1431.76	10.484	up
LOC_Os01g51754	0.397	-1.332	down
LOC_Os01g51810	0.004	-8	down
LOC_Os01g51850	0.039	-4.694	down
LOC_Os01g51890	7.733	2.951	up
LOC_Os01g51904	55.856	5.804	up
LOC_Os01g51920	15.862	3.988	up
LOC_Os01g51980	0.312	-1.681	down
LOC_Os01g52050	3.512	1.812	up
LOC_Os01g52070	24.106	4.591	up
LOC_Os01g52090	0.312	-1.681	down
LOC_Os01g52100	19.065	4.253	up
LOC_Os01g52120	0.387	-1.369	down
LOC_Os01g52130	3.324	1.733	up
LOC_Os01g52140	0.148	-2.76	down
LOC_Os01g52160	0.116	-3.111	down
LOC_Os01g52170	6.253	2.645	up
LOC_Os01g52180	1453.16	10.505	up
LOC_Os01g52190	1016.79	9.99	up
LOC_Os01g52200	1145.15	10.161	up
LOC_Os01g52230	167.398	7.387	up
LOC_Os01g52250	2.151	1.105	up
LOC_Os01g52260	7.149	2.838	up
LOC_Os01g52270	0.357	-1.484	down
LOC_Os01g52340	0.25	-1.999	down
LOC_Os01g52400	0.316	-1.661	down
LOC_Os01g52410	18.195	4.185	up
LOC_Os01g52450	0.284	-1.817	down
LOC_Os01g52480	14.06	3.814	up
LOC_Os01g52490	0.416	-1.266	down
LOC_Os01g52530	10.385	3.376	up
LOC_Os01g52560	2.024	1.017	up
LOC_Os01g52570	7.322	2.872	up
LOC_Os01g52594	12.53	3.647	up
LOC_Os01g52610	17.658	4.142	up
LOC_Os01g52640	10.224	3.354	up
LOC_Os01g52650	409.007	8.676	up
LOC_Os01g52660	59.684	5.899	up
LOC_Os01g52680	19.836	4.31	up
LOC_Os01g52710	8.845	3.145	up
LOC_Os01g52730	32.775	5.035	up
LOC_Os01g52750	0.469	-1.093	down
LOC_Os01g52760	0.391	-1.355	down
LOC_Os01g52780	5.402	2.434	up
LOC_Os01g52890	0.232	-2.106	down
LOC_Os01g52930	126.473	6.983	up
LOC_Os01g52960	75.438	6.237	up
LOC_Os01g52980	2.117	1.082	up
LOC_Os01g53020	2.443	1.289	up
LOC_Os01g53030	15.952	3.996	up
LOC_Os01g53070	2.51	1.328	up
LOC_Os01g53090	94.75	6.566	up
LOC_Os01g53100	24.026	4.587	up
LOC_Os01g53150	0.26	-1.944	down
LOC_Os01g53210	50.425	5.656	up
LOC_Os01g53220	5.261	2.395	up
LOC_Os01g53294	4.198	2.07	up
LOC_Os01g53340	5.163	2.368	up
LOC_Os01g53390	2.283	1.191	up
LOC_Os01g53430	12.214	3.61	up
LOC_Os01g53570	110.19	6.784	up
LOC_Os01g53620	0.146	-2.774	down
LOC_Os01g53710	16.486	4.043	up
LOC_Os01g53750	0.192	-2.379	down
LOC_Os01g53779	2.398	1.262	up
LOC_Os01g53790	7.881	2.978	up
LOC_Os01g53800	0.401	-1.32	down
LOC_Os01g53810	0.246	-2.024	down
LOC_Os01g53820	0.241	-2.051	down
LOC_Os01g53880	5.983	2.581	up
LOC_Os01g53890	0.316	-1.661	down
LOC_Os01g53910	0.411	-1.284	down
LOC_Os01g53920	23.343	4.545	up
LOC_Os01g53930	3.344	1.742	up
LOC_Os01g54010	0.457	-1.129	down
LOC_Os01g54030	3.189	1.673	up
LOC_Os01g54040	0.314	-1.673	down
LOC_Os01g54050	2.03	1.022	up
LOC_Os01g54090	3.159	1.659	up
LOC_Os01g54140	21.292	4.412	up
LOC_Os01g54210	0.053	-4.229	down
LOC_Os01g54240	0.236	-2.082	down
LOC_Os01g54270	9.941	3.313	up
LOC_Os01g54300	0.035	-4.841	down
LOC_Os01g54340	17.674	4.144	up
LOC_Os01g54350	4.081	2.029	up
LOC_Os01g54370	0.229	-2.128	down
LOC_Os01g54380	0.2	-2.323	down
LOC_Os01g54400	9.887	3.306	up
LOC_Os01g54470	77.244	6.271	up
LOC_Os01g54480	12.553	3.65	up
LOC_Os01g54490	56.784	5.827	up
LOC_Os01g54510	11.683	3.546	up
LOC_Os01g54515	585.258	9.193	up
LOC_Os01g54520	76.681	6.261	up
LOC_Os01g54540	0.302	-1.729	down
LOC_Os01g54550	3.962	1.986	up
LOC_Os01g54560	5.451	2.447	up
LOC_Os01g54570	35.515	5.15	up
LOC_Os01g54580	2.782	1.476	up
LOC_Os01g54590	4.356	2.123	up
LOC_Os01g54600	4.823	2.27	up
LOC_Os01g54620	0.436	-1.196	down
LOC_Os01g54670	7.258	2.86	up
LOC_Os01g54700	13.475	3.752	up
LOC_Os01g54750	0.208	-2.264	down
LOC_Os01g54784	5.187	2.375	up
LOC_Os01g54800	49.327	5.624	up
LOC_Os01g54850	3.778	1.917	up
LOC_Os01g54860	2.064	1.045	up
LOC_Os01g54910	0.46	-1.121	down
LOC_Os01g54940	2.933	1.552	up
LOC_Os01g54950	3.431	1.779	up
LOC_Os01g54990	2.334	1.223	up
LOC_Os01g55020	0.305	-1.712	down
LOC_Os01g55030	0.211	-2.248	down
LOC_Os01g55040	0.353	-1.5	down
LOC_Os01g55050	0.453	-1.142	down
LOC_Os01g55070	0.056	-4.17	down
LOC_Os01g55100	0.373	-1.423	down
LOC_Os01g55110	2.878	1.525	up
LOC_Os01g55120	814.634	9.67	up
LOC_Os01g55150	22.068	4.464	up
LOC_Os01g55160	487.341	8.929	up
LOC_Os01g55190	0.128	-2.968	down
LOC_Os01g55220	22.232	4.475	up
LOC_Os01g55240	19.365	4.275	up
LOC_Os01g55270	0.071	-3.82	down
LOC_Os01g55290	0.138	-2.859	down
LOC_Os01g55300	0.262	-1.93	down
LOC_Os01g55360	2.892	1.532	up
LOC_Os01g55370	4.079	2.028	up
LOC_Os01g55440	38.506	5.267	up
LOC_Os01g55500	17.041	4.091	up
LOC_Os01g55510	34.11	5.092	up
LOC_Os01g55520	214.788	7.747	up
LOC_Os01g55530	4.114	2.041	up
LOC_Os01g55540	2.16	1.111	up
LOC_Os01g55549	27.064	4.758	up
LOC_Os01g55560	126.606	6.984	up
LOC_Os01g55600	26.281	4.716	up
LOC_Os01g55640	44.592	5.479	up
LOC_Os01g55690	0.121	-3.043	down
LOC_Os01g55700	0.196	-2.353	down
LOC_Os01g55730	0.498	-1.006	down
LOC_Os01g55740	0.267	-1.904	down
LOC_Os01g55770	2.068	1.048	up
LOC_Os01g55780	0.356	-1.489	down
LOC_Os01g55860	3.598	1.847	up
LOC_Os01g55870	6.297	2.655	up
LOC_Os01g55900	0.429	-1.22	down
LOC_Os01g55940	7.632	2.932	up
LOC_Os01g55950	0.485	-1.045	down
LOC_Os01g55960	0.315	-1.667	down
LOC_Os01g56010	4.96	2.31	up
LOC_Os01g56020	74.32	6.216	up
LOC_Os01g56080	3.539	1.823	up
LOC_Os01g56090	0.059	-4.092	down
LOC_Os01g56100	0.269	-1.895	down
LOC_Os01g56130	0.321	-1.639	down
LOC_Os01g56150	0.128	-2.963	down
LOC_Os01g56180	2.385	1.254	up
LOC_Os01g56200	4.196	2.069	up
LOC_Os01g56210	49.204	5.621	up
LOC_Os01g56220	7.531	2.913	up
LOC_Os01g56240	5.438	2.443	up
LOC_Os01g56270	0.136	-2.876	down
LOC_Os01g56290	0.103	-3.275	down
LOC_Os01g56300	2.721	1.444	up
LOC_Os01g56320	0.195	-2.357	down
LOC_Os01g56330	9.516	3.25	up
LOC_Os01g56340	41.316	5.369	up
LOC_Os01g56350	0.179	-2.483	down
LOC_Os01g56360	0.441	-1.18	down
LOC_Os01g56370	0.274	-1.87	down
LOC_Os01g56380	0.295	-1.763	down
LOC_Os01g56390	3.542	1.825	up
LOC_Os01g56420	36.285	5.181	up
LOC_Os01g56460	0.205	-2.285	down
LOC_Os01g56480	0.339	-1.562	down
LOC_Os01g56510	0.376	-1.411	down
LOC_Os01g56530	30.004	4.907	up
LOC_Os01g56550	2.333	1.222	up
LOC_Os01g56560	3.329	1.735	up
LOC_Os01g56570	38.42	5.264	up
LOC_Os01g56580	2.937	1.554	up
LOC_Os01g56620	0.065	-3.946	down
LOC_Os01g56690	71.105	6.152	up
LOC_Os01g56730	0.153	-2.711	down
LOC_Os01g56740	0.131	-2.932	down
LOC_Os01g56780	5.952	2.573	up
LOC_Os01g56850	4.183	2.064	up
LOC_Os01g56870	2.117	1.082	up
LOC_Os01g56880	2.537	1.343	up
LOC_Os01g56890	2.502	1.323	up
LOC_Os01g56940	88.009	6.46	up
LOC_Os01g56980	0.344	-1.541	down
LOC_Os01g56990	0.467	-1.099	down
LOC_Os01g57020	0.034	-4.866	down
LOC_Os01g57050	0.099	-3.337	down
LOC_Os01g57066	2.601	1.379	up
LOC_Os01g57073	4.93	2.302	up
LOC_Os01g57082	0.148	-2.755	down
LOC_Os01g57100	3.897	1.962	up
LOC_Os01g57110	4.392	2.135	up
LOC_Os01g57230	118.022	6.883	up
LOC_Os01g57240	2.727	1.447	up
LOC_Os01g57270	50.162	5.649	up
LOC_Os01g57280	0.21	-2.253	down
LOC_Os01g57340	5.283	2.401	up
LOC_Os01g57410	0.092	-3.436	down
LOC_Os01g57460	0.396	-1.338	down
LOC_Os01g57490	0.286	-1.806	down
LOC_Os01g57540	11.971	3.581	up
LOC_Os01g57550	0.401	-1.319	down
LOC_Os01g57580	3.207	1.681	up
LOC_Os01g57599	0.362	-1.466	down
LOC_Os01g57630	0.171	-2.546	down
LOC_Os01g57710	0.413	-1.274	down
LOC_Os01g57720	3.004	1.587	up
LOC_Os01g57730	56.034	5.808	up
LOC_Os01g57740	7.913	2.984	up
LOC_Os01g57750	104.224	6.704	up
LOC_Os01g57770	11.172	3.482	up
LOC_Os01g57854	7.128	2.834	up
LOC_Os01g57870	0.096	-3.376	down
LOC_Os01g57900	0.19	-2.393	down
LOC_Os01g57910	0.415	-1.268	down
LOC_Os01g57930	0.487	-1.038	down
LOC_Os01g57942	50.496	5.658	up
LOC_Os01g57945	28.761	4.846	up
LOC_Os01g57960	2.232	1.158	up
LOC_Os01g57962	8.962	3.164	up
LOC_Os01g57964	12.893	3.689	up
LOC_Os01g57966	75.797	6.244	up
LOC_Os01g57968	31.983	4.999	up
LOC_Os01g58020	229.216	7.841	up
LOC_Os01g58035	31.249	4.966	up
LOC_Os01g58039	24.04	4.587	up
LOC_Os01g58048	11.798	3.56	up
LOC_Os01g58049	10.134	3.341	up
LOC_Os01g58080	0.128	-2.967	down
LOC_Os01g58100	9.991	3.321	up
LOC_Os01g58130	261.929	8.033	up
LOC_Os01g58140	67.953	6.086	up
LOC_Os01g58150	97.352	6.605	up
LOC_Os01g58220	9.94	3.313	up
LOC_Os01g58240	0.3	-1.735	down
LOC_Os01g58270	0.04	-4.638	down
LOC_Os01g58280	0.331	-1.594	down
LOC_Os01g58300	119.116	6.896	up
LOC_Os01g58310	3.228	1.691	up
LOC_Os01g58330	0.153	-2.709	down
LOC_Os01g58350	43.511	5.443	up
LOC_Os01g58400	2.258	1.175	up
LOC_Os01g58420	25.812	4.69	up
LOC_Os01g58430	144.225	7.172	up
LOC_Os01g58440	16.142	4.013	up
LOC_Os01g58450	13.083	3.71	up
LOC_Os01g58470	0.357	-1.488	down
LOC_Os01g58490	14.811	3.889	up
LOC_Os01g58520	0.4	-1.322	down
LOC_Os01g58550	32.243	5.011	up
LOC_Os01g58620	2.408	1.268	up
LOC_Os01g58630	0.185	-2.438	down
LOC_Os01g58640	52.893	5.725	up
LOC_Os01g58680	0.245	-2.032	down
LOC_Os01g58690	0.156	-2.681	down
LOC_Os01g58700	2.981	1.576	up
LOC_Os01g58750	2.903	1.538	up
LOC_Os01g58780	0.267	-1.904	down
LOC_Os01g58790	0.296	-1.758	down
LOC_Os01g58850	10.645	3.412	up
LOC_Os01g58910	5.242	2.39	up
LOC_Os01g58960	69.459	6.118	up
LOC_Os01g59000	2.176	1.122	up
LOC_Os01g59020	40.217	5.33	up
LOC_Os01g59030	97.873	6.613	up
LOC_Os01g59050	3.674	1.877	up
LOC_Os01g59070	2.756	1.462	up
LOC_Os01g59080	0.451	-1.15	down
LOC_Os01g59100	9.129	3.19	up
LOC_Os01g59110	3.028	1.598	up
LOC_Os01g59120	11.041	3.465	up
LOC_Os01g59140	0.458	-1.125	down
LOC_Os01g59150	0.404	-1.306	down
LOC_Os01g59180	3.012	1.591	up
LOC_Os01g59190	0.095	-3.397	down
LOC_Os01g59300	0.027	-5.196	down
LOC_Os01g59340	0.209	-2.256	down
LOC_Os01g59420	26.759	4.742	up
LOC_Os01g59440	5.034	2.332	up
LOC_Os01g59450	82.562	6.367	up
LOC_Os01g59500	0.249	-2.004	down
LOC_Os01g59510	0.204	-2.295	down
LOC_Os01g59530	6.451	2.689	up
LOC_Os01g59540	563.136	9.137	up
LOC_Os01g59550	0.142	-2.821	down
LOC_Os01g59610	3.178	1.668	up
LOC_Os01g59660	2.905	1.539	up
LOC_Os01g59670	2.489	1.315	up
LOC_Os01g59680	126.547	6.984	up
LOC_Os01g59690	29.464	4.881	up
LOC_Os01g59700	103.09	6.688	up
LOC_Os01g59730	0.336	-1.573	down
LOC_Os01g59750	0.449	-1.154	down
LOC_Os01g59760	0.05	-4.326	down
LOC_Os01g59790	4.497	2.169	up
LOC_Os01g59840	0.284	-1.816	down
LOC_Os01g59850	2.646	1.404	up
LOC_Os01g59860	0.372	-1.427	down
LOC_Os01g59870	7.399	2.887	up
LOC_Os01g59880	2.953	1.562	up
LOC_Os01g59900	13.219	3.725	up
LOC_Os01g59910	3.338	1.739	up
LOC_Os01g59920	0.267	-1.905	down
LOC_Os01g59940	48.724	5.607	up
LOC_Os01g59950	4.937	2.304	up
LOC_Os01g59970	15.808	3.983	up
LOC_Os01g60000	0.096	-3.376	down
LOC_Os01g60010	0.128	-2.962	down
LOC_Os01g60020	15.806	3.982	up
LOC_Os01g60040	2.604	1.381	up
LOC_Os01g60060	0.098	-3.345	down
LOC_Os01g60110	19.829	4.31	up
LOC_Os01g60120	5.297	2.405	up
LOC_Os01g60230	4.465	2.159	up
LOC_Os01g60250	6.677	2.739	up
LOC_Os01g60270	5.154	2.366	up
LOC_Os01g60280	3.61	1.852	up
LOC_Os01g60309	2.135	1.094	up
LOC_Os01g60420	5.093	2.348	up
LOC_Os01g60430	0.298	-1.746	down
LOC_Os01g60440	2.856	1.514	up
LOC_Os01g60450	1215.57	10.247	up
LOC_Os01g60600	59.474	5.894	up
LOC_Os01g60640	15.006	3.907	up
LOC_Os01g60670	0.281	-1.832	down
LOC_Os01g60680	0.067	-3.908	down
LOC_Os01g60720	5.652	2.499	up
LOC_Os01g60730	11.781	3.558	up
LOC_Os01g60810	0.213	-2.232	down
LOC_Os01g60830	835.287	9.706	up
LOC_Os01g60910	4.438	2.15	up
LOC_Os01g61010	2.195	1.134	up
LOC_Os01g61070	19.673	4.298	up
LOC_Os01g61080	114.725	6.842	up
LOC_Os01g61120	49.474	5.629	up
LOC_Os01g61130	63.455	5.988	up
LOC_Os01g61140	214.838	7.747	up
LOC_Os01g61150	4.211	2.074	up
LOC_Os01g61180	0.194	-2.364	down
LOC_Os01g61230	9.044	3.177	up
LOC_Os01g61240	5.627	2.492	up
LOC_Os01g61320	0.144	-2.8	down
LOC_Os01g61330	2.775	1.472	up
LOC_Os01g61350	0.191	-2.386	down
LOC_Os01g61370	5.128	2.358	up
LOC_Os01g61390	17.087	4.095	up
LOC_Os01g61400	14.903	3.898	up
LOC_Os01g61410	6.184	2.628	up
LOC_Os01g61440	3.986	1.995	up
LOC_Os01g61460	2.797	1.484	up
LOC_Os01g61500	2.007	1.005	up
LOC_Os01g61510	23.953	4.582	up
LOC_Os01g61610	9.97	3.318	up
LOC_Os01g61630	0.076	-3.724	down
LOC_Os01g61670	9.594	3.262	up
LOC_Os01g61680	5.69	2.509	up
LOC_Os01g61690	60.747	5.925	up
LOC_Os01g61700	12.247	3.614	up
LOC_Os01g61720	2.601	1.379	up
LOC_Os01g61760	3.023	1.596	up
LOC_Os01g61780	3.397	1.764	up
LOC_Os01g61830	0.366	-1.448	down
LOC_Os01g61880	2.389	1.257	up
LOC_Os01g61900	5.087	2.347	up
LOC_Os01g61930	0.342	-1.55	down
LOC_Os01g61940	81.662	6.352	up
LOC_Os01g61960	103.524	6.694	up
LOC_Os01g61980	97.949	6.614	up
LOC_Os01g61990	7.842	2.971	up
LOC_Os01g62000	61.387	5.94	up
LOC_Os01g62010	7.718	2.948	up
LOC_Os01g62020	2.415	1.272	up
LOC_Os01g62070	11.902	3.573	up
LOC_Os01g62090	0.128	-2.967	down
LOC_Os01g62110	33.214	5.054	up
LOC_Os01g62120	0.161	-2.632	down
LOC_Os01g62130	2.364	1.241	up
LOC_Os01g62190	5.461	2.449	up
LOC_Os01g62210	0.331	-1.595	down
LOC_Os01g62244	11.179	3.483	up
LOC_Os01g62300	3.635	1.862	up
LOC_Os01g62360	2.982	1.576	up
LOC_Os01g62370	2.311	1.208	up
LOC_Os01g62380	2.967	1.569	up
LOC_Os01g62390	3.536	1.822	up
LOC_Os01g62410	4.38	2.131	up
LOC_Os01g62430	192.019	7.585	up
LOC_Os01g62460	14.723	3.88	up
LOC_Os01g62490	0.122	-3.029	down
LOC_Os01g62584	3.701	1.888	up
LOC_Os01g62620	2.015	1.011	up
LOC_Os01g62650	0.367	-1.446	down
LOC_Os01g62660	3.482	1.8	up
LOC_Os01g62670	41.401	5.372	up
LOC_Os01g62750	0.426	-1.231	down
LOC_Os01g62770	4.61	2.205	up
LOC_Os01g62780	3.088	1.627	up
LOC_Os01g62810	675.96	9.401	up
LOC_Os01g62820	2.499	1.321	up
LOC_Os01g62840	10.04	3.328	up
LOC_Os01g62850	12.219	3.611	up
LOC_Os01g62860	2.718	1.443	up
LOC_Os01g62870	3.388	1.76	up
LOC_Os01g62900	2.543	1.346	up
LOC_Os01g62920	8.925	3.158	up
LOC_Os01g62945	62.103	5.957	up
LOC_Os01g62950	14.347	3.843	up
LOC_Os01g62970	0.233	-2.104	down
LOC_Os01g62990	29.731	4.894	up
LOC_Os01g63050	3.737	1.902	up
LOC_Os01g63060	8.967	3.165	up
LOC_Os01g63160	0.136	-2.875	down
LOC_Os01g63210	15.061	3.913	up
LOC_Os01g63220	2.321	1.214	up
LOC_Os01g63250	0.479	-1.063	down
LOC_Os01g63280	0.349	-1.519	down
LOC_Os01g63290	0.174	-2.52	down
LOC_Os01g63400	0.197	-2.343	down
LOC_Os01g63430	142.716	7.157	up
LOC_Os01g63444	0.429	-1.219	down
LOC_Os01g63480	0.439	-1.188	down
LOC_Os01g63600	44.192	5.466	up
LOC_Os01g63690	73.859	6.207	up
LOC_Os01g63710	0.244	-2.033	down
LOC_Os01g63790	0.198	-2.336	down
LOC_Os01g63810	5.157	2.367	up
LOC_Os01g63820	3.441	1.783	up
LOC_Os01g63830	0.358	-1.482	down
LOC_Os01g63840	11.832	3.565	up
LOC_Os01g63854	19.766	4.305	up
LOC_Os01g63870	0.101	-3.307	down
LOC_Os01g63880	6.056	2.598	up
LOC_Os01g63890	2.288	1.194	up
LOC_Os01g63930	45.113	5.495	up
LOC_Os01g63950	0.293	-1.771	down
LOC_Os01g63970	2.477	1.309	up
LOC_Os01g63980	141.124	7.141	up
LOC_Os01g64110	17.209	4.105	up
LOC_Os01g64120	9.606	3.264	up
LOC_Os01g64130	20.988	4.392	up
LOC_Os01g64170	14.965	3.903	up
LOC_Os01g64190	0.353	-1.502	down
LOC_Os01g64250	0.177	-2.5	down
LOC_Os01g64256	2.836	1.504	up
LOC_Os01g64262	2.037	1.026	up
LOC_Os01g64290	6.32	2.66	up
LOC_Os01g64300	4.759	2.251	up
LOC_Os01g64310	202.072	7.659	up
LOC_Os01g64320	616.38	9.268	up
LOC_Os01g64330	3.783	1.92	up
LOC_Os01g64360	120.27	6.91	up
LOC_Os01g64370	2.47	1.305	up
LOC_Os01g64380	778.315	9.604	up
LOC_Os01g64410	14.9	3.897	up
LOC_Os01g64440	20.348	4.347	up
LOC_Os01g64460	0.476	-1.071	down
LOC_Os01g64470	156.593	7.291	up
LOC_Os01g64480	17.61	4.138	up
LOC_Os01g64520	0.286	-1.808	down
LOC_Os01g64540	2.344	1.229	up
LOC_Os01g64570	9.214	3.204	up
LOC_Os01g64620	50.414	5.656	up
LOC_Os01g64640	3.872	1.953	up
LOC_Os01g64670	9.974	3.318	up
LOC_Os01g64720	0.239	-2.066	down
LOC_Os01g64770	0.313	-1.677	down
LOC_Os01g64780	6.259	2.646	up
LOC_Os01g64790	205.832	7.685	up
LOC_Os01g64870	0.416	-1.267	down
LOC_Os01g64880	0.071	-3.825	down
LOC_Os01g64890	2.88	1.526	up
LOC_Os01g64910	4.184	2.065	up
LOC_Os01g64960	3.187	1.672	up
LOC_Os01g64970	3.463	1.792	up
LOC_Os01g64990	0.281	-1.83	down
LOC_Os01g65000	2.549	1.35	up
LOC_Os01g65030	0.423	-1.24	down
LOC_Os01g65080	2.745	1.457	up
LOC_Os01g65100	0.027	-5.226	down
LOC_Os01g65110	0.04	-4.661	down
LOC_Os01g65130	0.007	-7.174	down
LOC_Os01g65140	0.021	-5.553	down
LOC_Os01g65150	0.134	-2.899	down
LOC_Os01g65169	0.155	-2.691	down
LOC_Os01g65190	0.212	-2.235	down
LOC_Os01g65200	0.347	-1.528	down
LOC_Os01g65220	2.376	1.249	up
LOC_Os01g65240	18.755	4.229	up
LOC_Os01g65260	3.675	1.878	up
LOC_Os01g65310	2.34	1.226	up
LOC_Os01g65320	3.281	1.714	up
LOC_Os01g65330	2.518	1.332	up
LOC_Os01g65370	11.972	3.582	up
LOC_Os01g65380	4.135	2.048	up
LOC_Os01g65400	0.172	-2.54	down
LOC_Os01g65410	11.295	3.498	up
LOC_Os01g65440	5.859	2.551	up
LOC_Os01g65510	15.432	3.948	up
LOC_Os01g65520	11.897	3.572	up
LOC_Os01g65530	0.227	-2.139	down
LOC_Os01g65560	0.124	-3.015	down
LOC_Os01g65590	183.864	7.522	up
LOC_Os01g65610	0.304	-1.717	down
LOC_Os01g65630	0.387	-1.371	down
LOC_Os01g65640	0.115	-3.115	down
LOC_Os01g65670	34.48	5.108	up
LOC_Os01g65680	2.011	1.008	up
LOC_Os01g65692	0.408	-1.293	down
LOC_Os01g65730	0.318	-1.654	down
LOC_Os01g65780	2.554	1.353	up
LOC_Os01g65790	4.877	2.286	up
LOC_Os01g65800	11.125	3.476	up
LOC_Os01g65830	242.795	7.924	up
LOC_Os01g65850	9.323	3.221	up
LOC_Os01g65890	2.001	1.001	up
LOC_Os01g65900	3.263	1.706	up
LOC_Os01g65904	0.365	-1.453	down
LOC_Os01g65940	0.271	-1.882	down
LOC_Os01g65950	53.152	5.732	up
LOC_Os01g65970	0.116	-3.107	down
LOC_Os01g65986	5.64	2.496	up
LOC_Os01g65992	226.562	7.824	up
LOC_Os01g66000	0.315	-1.664	down
LOC_Os01g66010	21.417	4.421	up
LOC_Os01g66030	3.026	1.597	up
LOC_Os01g66040	0.093	-3.427	down
LOC_Os01g66100	0.433	-1.207	down
LOC_Os01g66110	5.29	2.403	up
LOC_Os01g66120	9.572	3.259	up
LOC_Os01g66130	3.36	1.749	up
LOC_Os01g66150	8.808	3.139	up
LOC_Os01g66160	10.652	3.413	up
LOC_Os01g66180	3.508	1.811	up
LOC_Os01g66190	8.61	3.106	up
LOC_Os01g66200	0.334	-1.583	down
LOC_Os01g66240	55.742	5.801	up
LOC_Os01g66250	41.792	5.385	up
LOC_Os01g66270	717.258	9.486	up
LOC_Os01g66300	6.384	2.675	up
LOC_Os01g66330	0.391	-1.355	down
LOC_Os01g66350	184.168	7.525	up
LOC_Os01g66360	2.439	1.286	up
LOC_Os01g66410	38.661	5.273	up
LOC_Os01g66480	33.919	5.084	up
LOC_Os01g66490	2.214	1.147	up
LOC_Os01g66500	0.054	-4.211	down
LOC_Os01g66530	29.997	4.907	up
LOC_Os01g66544	0.063	-3.996	down
LOC_Os01g66560	0.439	-1.189	down
LOC_Os01g66590	2.35	1.232	up
LOC_Os01g66600	0.46	-1.119	down
LOC_Os01g66610	0.086	-3.545	down
LOC_Os01g66620	0.031	-5.017	down
LOC_Os01g66630	0.008	-6.972	down
LOC_Os01g66650	30.584	4.935	up
LOC_Os01g66680	0.145	-2.786	down
LOC_Os01g66690	0.114	-3.138	down
LOC_Os01g66760	14.497	3.858	up
LOC_Os01g66810	0.235	-2.092	down
LOC_Os01g66820	12.985	3.699	up
LOC_Os01g66830	0.433	-1.206	down
LOC_Os01g66840	56.035	5.808	up
LOC_Os01g66850	38.991	5.285	up
LOC_Os01g66860	958.634	9.905	up
LOC_Os01g66920	0.121	-3.052	down
LOC_Os01g66940	2.272	1.184	up
LOC_Os01g66970	2.054	1.038	up
LOC_Os01g66980	0.353	-1.501	down
LOC_Os01g67010	314.653	8.298	up
LOC_Os01g67030	138.105	7.11	up
LOC_Os01g67090	0.293	-1.771	down
LOC_Os01g67120	2.953	1.562	up
LOC_Os01g67200	5.388	2.43	up
LOC_Os01g67210	0.275	-1.863	down
LOC_Os01g67220	4.8	2.263	up
LOC_Os01g67250	2.085	1.06	up
LOC_Os01g67260	0.01	-6.709	down
LOC_Os01g67280	32.777	5.035	up
LOC_Os01g67314	3.296	1.721	up
LOC_Os01g67320	111.262	6.798	up
LOC_Os01g67330	2.071	1.05	up
LOC_Os01g67340	2.791	1.481	up
LOC_Os01g67360	0.339	-1.56	down
LOC_Os01g67420	3.441	1.783	up
LOC_Os01g67430	26.004	4.701	up
LOC_Os01g67480	21.911	4.454	up
LOC_Os01g67490	2.515	1.331	up
LOC_Os01g67500	2.218	1.149	up
LOC_Os01g67510	0.133	-2.91	down
LOC_Os01g67520	0.118	-3.079	down
LOC_Os01g67530	6.478	2.696	up
LOC_Os01g67540	2.936	1.554	up
LOC_Os01g67550	3.795	1.924	up
LOC_Os01g67560	2.673	1.419	up
LOC_Os01g67570	0.119	-3.072	down
LOC_Os01g67600	4.732	2.242	up
LOC_Os01g67640	36.326	5.183	up
LOC_Os01g67720	5.383	2.428	up
LOC_Os01g67730	2.389	1.256	up
LOC_Os01g67750	0.157	-2.669	down
LOC_Os01g67810	55.59	5.797	up
LOC_Os01g67820	73.599	6.202	up
LOC_Os01g67835	2.993	1.582	up
LOC_Os01g67860	3.589	1.843	up
LOC_Os01g67870	3.061	1.614	up
LOC_Os01g67910	5.736	2.52	up
LOC_Os01g67950	4.061	2.022	up
LOC_Os01g68020	41.483	5.374	up
LOC_Os01g68060	17.582	4.136	up
LOC_Os01g68104	0.3	-1.735	down
LOC_Os01g68130	6.871	2.78	up
LOC_Os01g68160	0.353	-1.503	down
LOC_Os01g68230	0.122	-3.04	down
LOC_Os01g68290	4.996	2.321	up
LOC_Os01g68310	20.995	4.392	up
LOC_Os01g68330	5.831	2.544	up
LOC_Os01g68390	0.428	-1.226	down
LOC_Os01g68450	2.529	1.338	up
LOC_Os01g68460	9.027	3.174	up
LOC_Os01g68470	10.142	3.342	up
LOC_Os01g68480	18.611	4.218	up
LOC_Os01g68490	17.546	4.133	up
LOC_Os01g68510	8.424	3.075	up
LOC_Os01g68524	0.155	-2.691	down
LOC_Os01g68545	0.164	-2.608	down
LOC_Os01g68560	0.026	-5.273	down
LOC_Os01g68598	0.015	-6.055	down
LOC_Os01g68610	0.083	-3.596	down
LOC_Os01g68640	0.122	-3.032	down
LOC_Os01g68670	30.661	4.938	up
LOC_Os01g68690	78.783	6.3	up
LOC_Os01g68730	0.193	-2.376	down
LOC_Os01g68790	0.325	-1.623	down
LOC_Os01g68800	0.45	-1.152	down
LOC_Os01g68830	2.345	1.23	up
LOC_Os01g68840	0.019	-5.689	down
LOC_Os01g68860	3.706	1.89	up
LOC_Os01g68930	0.318	-1.653	down
LOC_Os01g68960	0.332	-1.591	down
LOC_Os01g68970	2.33	1.22	up
LOC_Os01g69010	35.304	5.142	up
LOC_Os01g69030	9.162	3.196	up
LOC_Os01g69040	7.036	2.815	up
LOC_Os01g69070	3.798	1.925	up
LOC_Os01g69080	2.019	1.014	up
LOC_Os01g69100	0.419	-1.254	down
LOC_Os01g69110	0.451	-1.15	down
LOC_Os01g69120	0.201	-2.316	down
LOC_Os01g69140	4.027	2.01	up
LOC_Os01g69160	44.531	5.477	up
LOC_Os01g69190	0.05	-4.31	down
LOC_Os01g69220	2.607	1.383	up
LOC_Os01g69230	3.215	1.685	up
LOC_Os01g69240	16.605	4.054	up
LOC_Os01g69260	112.606	6.815	up
LOC_Os01g69830	3.741	1.903	up
LOC_Os01g69840	0.023	-5.416	down
LOC_Os01g69904	0.215	-2.215	down
LOC_Os01g69940	2.908	1.54	up
LOC_Os01g69970	0.448	-1.158	down
LOC_Os01g69980	4.085	2.03	up
LOC_Os01g70010	0.365	-1.452	down
LOC_Os01g70080	19.026	4.25	up
LOC_Os01g70110	0.226	-2.146	down
LOC_Os01g70120	348.686	8.446	up
LOC_Os01g70130	3.027	1.598	up
LOC_Os01g70140	2.205	1.141	up
LOC_Os01g70180	0.319	-1.65	down
LOC_Os01g70210	11.552	3.53	up
LOC_Os01g70240	0.169	-2.568	down
LOC_Os01g70250	0.128	-2.965	down
LOC_Os01g70260	0.372	-1.427	down
LOC_Os01g70270	9.49	3.246	up
LOC_Os01g70280	802.872	9.649	up
LOC_Os01g70290	6.993	2.806	up
LOC_Os01g70300	0.464	-1.107	down
LOC_Os01g70310	11.068	3.468	up
LOC_Os01g70330	0.398	-1.328	down
LOC_Os01g70380	0.297	-1.752	down
LOC_Os01g70390	0.261	-1.936	down
LOC_Os01g70400	0.281	-1.833	down
LOC_Os01g70410	15.275	3.933	up
LOC_Os01g70430	0.346	-1.53	down
LOC_Os01g70450	8.552	3.096	up
LOC_Os01g70460	0.049	-4.342	down
LOC_Os01g70470	11.319	3.501	up
LOC_Os01g70480	0.171	-2.549	down
LOC_Os01g70490	8.157	3.028	up
LOC_Os01g70520	0.485	-1.045	down
LOC_Os01g70525	308.57	8.269	up
LOC_Os01g70540	9.424	3.236	up
LOC_Os01g70570	0.141	-2.821	down
LOC_Os01g70720	0.299	-1.74	down
LOC_Os01g70730	3.662	1.873	up
LOC_Os01g70740	2.177	1.122	up
LOC_Os01g70770	5.482	2.455	up
LOC_Os01g70790	29.212	4.868	up
LOC_Os01g70800	6.697	2.744	up
LOC_Os01g70810	2.347	1.231	up
LOC_Os01g70820	102.182	6.675	up
LOC_Os01g70830	0.257	-1.96	down
LOC_Os01g70920	0.326	-1.618	down
LOC_Os01g70930	3.252	1.701	up
LOC_Os01g70940	0.357	-1.486	down
LOC_Os01g70960	2.1	1.071	up
LOC_Os01g70970	212.936	7.734	up
LOC_Os01g71040	19.455	4.282	up
LOC_Os01g71094	4.31	2.108	up
LOC_Os01g71180	0.171	-2.548	down
LOC_Os01g71190	3.942	1.979	up
LOC_Os01g71220	0.239	-2.064	down
LOC_Os01g71240	8.463	3.081	up
LOC_Os01g71250	0.489	-1.033	down
LOC_Os01g71262	0.474	-1.078	down
LOC_Os01g71280	0.219	-2.189	down
LOC_Os01g71310	5.253	2.393	up
LOC_Os01g71320	8.059	3.011	up
LOC_Os01g71330	0.028	-5.169	down
LOC_Os01g71420	0.031	-5.001	down
LOC_Os01g71590	0.361	-1.471	down
LOC_Os01g71620	0.359	-1.479	down
LOC_Os01g71624	2.519	1.333	up
LOC_Os01g71690	0.471	-1.087	down
LOC_Os01g71720	0.247	-2.019	down
LOC_Os01g71790	2.655	1.409	up
LOC_Os01g71800	9.224	3.205	up
LOC_Os01g71860	104.306	6.705	up
LOC_Os01g71930	0.444	-1.171	down
LOC_Os01g71950	0.075	-3.732	down
LOC_Os01g71970	0.386	-1.374	down
LOC_Os01g72000	3.209	1.682	up
LOC_Os01g72020	2.346	1.23	up
LOC_Os01g72049	0.119	-3.073	down
LOC_Os01g72080	12.062	3.592	up
LOC_Os01g72100	58.99	5.882	up
LOC_Os01g72120	2.379	1.25	up
LOC_Os01g72130	2.145	1.101	up
LOC_Os01g72160	9.612	3.265	up
LOC_Os01g72240	0.084	-3.565	down
LOC_Os01g72260	5.914	2.564	up
LOC_Os01g72320	0.461	-1.118	down
LOC_Os01g72330	0.399	-1.327	down
LOC_Os01g72340	0.317	-1.657	down
LOC_Os01g72350	0.35	-1.513	down
LOC_Os01g72370	0.057	-4.122	down
LOC_Os01g72380	0.345	-1.534	down
LOC_Os01g72410	0.188	-2.414	down
LOC_Os01g72420	2.62	1.389	up
LOC_Os01g72450	269.836	8.076	up
LOC_Os01g72460	71.518	6.16	up
LOC_Os01g72480	4.267	2.093	up
LOC_Os01g72490	3.205	1.681	up
LOC_Os01g72530	239.858	7.906	up
LOC_Os01g72560	4.013	2.005	up
LOC_Os01g72570	13.194	3.722	up
LOC_Os01g72600	20.797	4.378	up
LOC_Os01g72610	14.48	3.856	up
LOC_Os01g72620	25.357	4.664	up
LOC_Os01g72660	3.022	1.596	up
LOC_Os01g72690	5.79	2.534	up
LOC_Os01g72700	131.125	7.035	up
LOC_Os01g72780	0.354	-1.5	down
LOC_Os01g72810	432.062	8.755	up
LOC_Os01g72820	0.402	-1.314	down
LOC_Os01g72834	2.46	1.299	up
LOC_Os01g72880	0.149	-2.75	down
LOC_Os01g72900	408.209	8.673	up
LOC_Os01g72910	186.765	7.545	up
LOC_Os01g72930	0.056	-4.164	down
LOC_Os01g72940	2.561	1.357	up
LOC_Os01g72950	0.42	-1.253	down
LOC_Os01g72960	3.351	1.745	up
LOC_Os01g72970	2.536	1.343	up
LOC_Os01g72990	0.369	-1.439	down
LOC_Os01g73000	2.209	1.143	up
LOC_Os01g73005	7.036	2.815	up
LOC_Os01g73040	2.188	1.13	up
LOC_Os01g73070	0.31	-1.69	down
LOC_Os01g73080	0.245	-2.028	down
LOC_Os01g73100	0.387	-1.37	down
LOC_Os01g73110	0.313	-1.676	down
LOC_Os01g73140	3.415	1.772	up
LOC_Os01g73150	0.369	-1.438	down
LOC_Os01g73160	0.252	-1.988	down
LOC_Os01g73200	16.848	4.075	up
LOC_Os01g73230	0.49	-1.028	down
LOC_Os01g73250	2.059	1.042	up
LOC_Os01g73270	134.743	7.074	up
LOC_Os01g73280	0.152	-2.723	down
LOC_Os01g73290	0.125	-3.001	down
LOC_Os01g73310	6.746	2.754	up
LOC_Os01g73420	0.372	-1.425	down
LOC_Os01g73500	5.544	2.471	up
LOC_Os01g73530	2.189	1.13	up
LOC_Os01g73540	0.138	-2.855	down
LOC_Os01g73550	0.33	-1.598	down
LOC_Os01g73630	66.341	6.052	up
LOC_Os01g73640	40.986	5.357	up
LOC_Os01g73662	50.252	5.651	up
LOC_Os01g73680	0.434	-1.203	down
LOC_Os01g73690	0.476	-1.072	down
LOC_Os01g73780	0.281	-1.83	down
LOC_Os01g73800	0.45	-1.153	down
LOC_Os01g73890	10.631	3.41	up
LOC_Os01g73900	2.031	1.022	up
LOC_Os01g73910	5.171	2.37	up
LOC_Os01g73930	58.961	5.882	up
LOC_Os01g73960	18.278	4.192	up
LOC_Os01g73980	19.213	4.264	up
LOC_Os01g74000	2.085	1.06	up
LOC_Os01g74010	2.769	1.469	up
LOC_Os01g74040	7.85	2.973	up
LOC_Os01g74146	0.133	-2.907	down
LOC_Os01g74160	0.2	-2.324	down
LOC_Os01g74170	0.343	-1.546	down
LOC_Os01g74180	0.498	-1.007	down
LOC_Os01g74190	0.486	-1.041	down
LOC_Os01g74200	7.627	2.931	up
LOC_Os01g74250	2.96	1.566	up
LOC_Os01g74330	0.256	-1.968	down
LOC_Os01g74360	4.374	2.129	up
LOC_Os01g74370	127.863	6.998	up
LOC_Os01g74410	0.408	-1.295	down
LOC_Os01g74450	3.293	1.719	up
LOC_Os01g74470	0.297	-1.75	down
LOC_Os01g74490	2.123	1.086	up
LOC_Os01g74500	0.18	-2.478	down
LOC_Os01g74510	0.154	-2.696	down
LOC_Os01g74540	0.031	-4.996	down
LOC_Os01g74580	2.054	1.038	up
LOC_Os01g74600	0.049	-4.354	down
LOC_Os01g74670	2.994	1.582	up
LOC_Os02g01020	0.196	-2.352	down
LOC_Os02g01030	0.411	-1.282	down
LOC_Os02g01060	0.379	-1.401	down
LOC_Os02g01100	0.434	-1.203	down
LOC_Os02g01140	28.672	4.842	up
LOC_Os02g01190	19.361	4.275	up
LOC_Os02g01210	0.194	-2.363	down
LOC_Os02g01220	0.258	-1.952	down
LOC_Os02g01230	0.163	-2.619	down
LOC_Os02g01250	0.298	-1.747	down
LOC_Os02g01275	0.13	-2.943	down
LOC_Os02g01280	0.388	-1.366	down
LOC_Os02g01326	379.161	8.567	up
LOC_Os02g01332	4.571	2.193	up
LOC_Os02g01350	0.102	-3.292	down
LOC_Os02g01355	92.203	6.527	up
LOC_Os02g01380	0.366	-1.452	down
LOC_Os02g01440	0.275	-1.86	down
LOC_Os02g01500	2.191	1.131	up
LOC_Os02g01510	4.218	2.077	up
LOC_Os02g01590	9.465	3.243	up
LOC_Os02g01610	0.113	-3.142	down
LOC_Os02g01710	0.459	-1.123	down
LOC_Os02g01730	0.158	-2.664	down
LOC_Os02g01740	0.491	-1.027	down
LOC_Os02g01765	0.349	-1.518	down
LOC_Os02g01790	0.384	-1.38	down
LOC_Os02g01810	173.727	7.441	up
LOC_Os02g01830	0.126	-2.99	down
LOC_Os02g01870	0.359	-1.479	down
LOC_Os02g01920	4.416	2.143	up
LOC_Os02g01930	5.352	2.42	up
LOC_Os02g01970	0.28	-1.835	down
LOC_Os02g01980	0.428	-1.226	down
LOC_Os02g01990	69.801	6.125	up
LOC_Os02g02000	0.477	-1.069	down
[truncated: 11,483 more rows]
