# Supplementary material for: An integrated analysis of the rice transcriptome and lipidome reveals lipid metabolism plays a central role in rice cold tolerance
Source: BMC Plant Biol. 2022 Mar 2;22:91. doi: 10.1186/s12870-022-03468-1 (PMC8889772; doi:10.1186/s12870-022-03468-1)
Supplement: Supplementary file 4 — Additional file 4. Go enrichment analysis of differentially expressed genes (DEGs) in DN 422 under cold stress. [file 12870_2022_3468_MOESM4_ESM.xlsx]

## Sheet: Sheet 1
Supplementary Table 4. Go enrichment analysis of differentially expressed genes (DEGs) in DN 422 under cold stress.
Ontology	ID	Description	Count	GeneRatio	geneID
Cellular component	GO:0016020	membrane	3984	3984/13481	LOC_Os01g01019/LOC_Os01g01030/LOC_Os01g01180/LOC_Os01g01340/LOC_Os01g01350/LOC_Os01g01360/LOC_Os01g01410/LOC_Os01g01570/LOC_Os01g01580/LOC_Os01g02000/LOC_Os01g02060/LOC_Os01g02130/LOC_Os01g02190/LOC_Os01g02290/LOC_Os01g02300/LOC_Os01g02350/LOC_Os01g02400/LOC_Os01g02550/LOC_Os01g02570/LOC_Os01g02580/LOC_Os01g02600/LOC_Os01g02700/LOC_Os01g02710/LOC_Os01g02770/LOC_Os01g02780/LOC_Os01g02790/LOC_Os01g…
Cellular component	GO:0005576	extracellular region	469	469/13481	LOC_Os01g01030/LOC_Os01g03330/LOC_Os01g03340/LOC_Os01g03360/LOC_Os01g03680/LOC_Os01g04040/LOC_Os01g04050/LOC_Os01g07770/LOC_Os01g07870/LOC_Os01g08470/LOC_Os01g11620/LOC_Os01g11670/LOC_Os01g12070/LOC_Os01g12304/LOC_Os01g15830/LOC_Os01g16200/LOC_Os01g16450/LOC_Os01g19170/LOC_Os01g19440/LOC_Os01g22230/LOC_Os01g22249/LOC_Os01g22590/LOC_Os01g22954/LOC_Os01g25460/LOC_Os01g25540/LOC_Os01g25560/LOC_Os01g…
Cellular component	GO:0005623	cell	7250	7250/13481	LOC_Os01g01030/LOC_Os01g01060/LOC_Os01g01115/LOC_Os01g01120/LOC_Os01g01160/LOC_Os01g01280/LOC_Os01g01340/LOC_Os01g01350/LOC_Os01g01410/LOC_Os01g01484/LOC_Os01g01570/LOC_Os01g01580/LOC_Os01g01689/LOC_Os01g01710/LOC_Os01g01770/LOC_Os01g02000/LOC_Os01g02060/LOC_Os01g02080/LOC_Os01g02190/LOC_Os01g02290/LOC_Os01g02300/LOC_Os01g02350/LOC_Os01g02400/LOC_Os01g02550/LOC_Os01g02570/LOC_Os01g02580/LOC_Os01g…
Cellular component	GO:0009295	nucleoid	30	30/13481	LOC_Os01g16290/LOC_Os01g16340/LOC_Os01g58680/LOC_Os01g58690/LOC_Os01g61320/LOC_Os01g63220/LOC_Os01g67570/LOC_Os02g38210/LOC_Os03g40550/LOC_Os03g60910/LOC_Os03g61030/LOC_Os03g62240/LOC_Os04g16820/LOC_Os04g16830/LOC_Os04g38630/LOC_Os04g43420/LOC_Os05g32680/LOC_Os05g49220/LOC_Os05g50980/LOC_Os06g05110/LOC_Os06g12060/LOC_Os06g12110/LOC_Os06g39700/LOC_Os06g49670/LOC_Os07g36390/LOC_Os08g29110/LOC_Os09g…
Cellular component	GO:0030054	cell junction	310	310/13481	LOC_Os01g01030/LOC_Os01g04814/LOC_Os01g04950/LOC_Os01g05440/LOC_Os01g05470/LOC_Os01g06280/LOC_Os01g07770/LOC_Os01g07870/LOC_Os01g08470/LOC_Os01g10250/LOC_Os01g11370/LOC_Os01g13430/LOC_Os01g15480/LOC_Os01g16450/LOC_Os01g18670/LOC_Os01g19160/LOC_Os01g21560/LOC_Os01g25386/LOC_Os01g25540/LOC_Os01g25560/LOC_Os01g27730/LOC_Os01g27740/LOC_Os01g35030/LOC_Os01g48200/LOC_Os01g49380/LOC_Os01g50080/LOC_Os01g…
Cellular component	GO:0031974	membrane-enclosed lumen	460	460/13481	LOC_Os01g02860/LOC_Os01g03570/LOC_Os01g05010/LOC_Os01g05060/LOC_Os01g05105/LOC_Os01g05440/LOC_Os01g05470/LOC_Os01g07260/LOC_Os01g07910/LOC_Os01g08510/LOC_Os01g08700/LOC_Os01g08850/LOC_Os01g08930/LOC_Os01g09220/LOC_Os01g09580/LOC_Os01g13760/LOC_Os01g15520/LOC_Os01g16152/LOC_Os01g21420/LOC_Os01g23610/LOC_Os01g27730/LOC_Os01g27740/LOC_Os01g33030/LOC_Os01g34610/LOC_Os01g36970/LOC_Os01g40070/LOC_Os01g…
Cellular component	GO:0032991	protein-containing complex	995	995/13481	LOC_Os01g01060/LOC_Os01g01340/LOC_Os01g02860/LOC_Os01g03570/LOC_Os01g03870/LOC_Os01g04030/LOC_Os01g05090/LOC_Os01g05440/LOC_Os01g05470/LOC_Os01g05860/LOC_Os01g07260/LOC_Os01g07390/LOC_Os01g08310/LOC_Os01g08350/LOC_Os01g08400/LOC_Os01g08520/LOC_Os01g08540/LOC_Os01g09220/LOC_Os01g09305/LOC_Os01g09310/LOC_Os01g09510/LOC_Os01g09580/LOC_Os01g10350/LOC_Os01g11370/LOC_Os01g13080/LOC_Os01g13404/LOC_Os01g…
Cellular component	GO:0043226	organelle	5409	5409/13481	LOC_Os01g01030/LOC_Os01g01060/LOC_Os01g01115/LOC_Os01g01160/LOC_Os01g01280/LOC_Os01g01340/LOC_Os01g01350/LOC_Os01g01484/LOC_Os01g01570/LOC_Os01g01580/LOC_Os01g01689/LOC_Os01g01710/LOC_Os01g01770/LOC_Os01g02000/LOC_Os01g02060/LOC_Os01g02080/LOC_Os01g02860/LOC_Os01g03020/LOC_Os01g03144/LOC_Os01g03180/LOC_Os01g03290/LOC_Os01g03300/LOC_Os01g03410/LOC_Os01g03570/LOC_Os01g03750/LOC_Os01g03820/LOC_Os01g…
Cellular component	GO:0044421	extracellular region part	52	52/13481	LOC_Os01g16200/LOC_Os01g47070/LOC_Os01g49630/LOC_Os01g56010/LOC_Os01g56210/LOC_Os01g61180/LOC_Os01g71310/LOC_Os01g71930/LOC_Os01g73980/LOC_Os02g17060/LOC_Os02g50730/LOC_Os02g51430/LOC_Os02g51970/LOC_Os02g52000/LOC_Os02g52010/LOC_Os02g52040/LOC_Os02g55130/LOC_Os02g57900/LOC_Os03g12990/LOC_Os03g22810/LOC_Os03g26930/LOC_Os03g33520/LOC_Os04g55650/LOC_Os05g24550/LOC_Os05g39610/LOC_Os05g40910/LOC_Os05g…
Cellular component	GO:0044422	organelle part	2243	2243/13481	LOC_Os01g01030/LOC_Os01g01060/LOC_Os01g01280/LOC_Os01g01340/LOC_Os01g01350/LOC_Os01g01570/LOC_Os01g01710/LOC_Os01g02000/LOC_Os01g02080/LOC_Os01g02860/LOC_Os01g03020/LOC_Os01g03144/LOC_Os01g03570/LOC_Os01g03750/LOC_Os01g03820/LOC_Os01g03914/LOC_Os01g04030/LOC_Os01g04130/LOC_Os01g04260/LOC_Os01g04640/LOC_Os01g04814/LOC_Os01g04900/LOC_Os01g04920/LOC_Os01g05010/LOC_Os01g05060/LOC_Os01g05080/LOC_Os01g…
Cellular component	GO:0044425	membrane part	3217	3217/13481	LOC_Os01g01019/LOC_Os01g01030/LOC_Os01g01180/LOC_Os01g01340/LOC_Os01g01360/LOC_Os01g01410/LOC_Os01g01570/LOC_Os01g01580/LOC_Os01g02000/LOC_Os01g02130/LOC_Os01g02190/LOC_Os01g02290/LOC_Os01g02300/LOC_Os01g02350/LOC_Os01g02400/LOC_Os01g02550/LOC_Os01g02570/LOC_Os01g02580/LOC_Os01g02600/LOC_Os01g02700/LOC_Os01g02710/LOC_Os01g02770/LOC_Os01g02780/LOC_Os01g02790/LOC_Os01g02830/LOC_Os01g02840/LOC_Os01g…
Cellular component	GO:0044464	cell part	7236	7236/13481	LOC_Os01g01030/LOC_Os01g01060/LOC_Os01g01115/LOC_Os01g01120/LOC_Os01g01160/LOC_Os01g01280/LOC_Os01g01340/LOC_Os01g01350/LOC_Os01g01410/LOC_Os01g01484/LOC_Os01g01570/LOC_Os01g01580/LOC_Os01g01689/LOC_Os01g01710/LOC_Os01g01770/LOC_Os01g02000/LOC_Os01g02060/LOC_Os01g02080/LOC_Os01g02190/LOC_Os01g02290/LOC_Os01g02300/LOC_Os01g02350/LOC_Os01g02400/LOC_Os01g02550/LOC_Os01g02570/LOC_Os01g02580/LOC_Os01g…
Cellular component	GO:0055044	symplast	310	310/13481	LOC_Os01g01030/LOC_Os01g04814/LOC_Os01g04950/LOC_Os01g05440/LOC_Os01g05470/LOC_Os01g06280/LOC_Os01g07770/LOC_Os01g07870/LOC_Os01g08470/LOC_Os01g10250/LOC_Os01g11370/LOC_Os01g13430/LOC_Os01g15480/LOC_Os01g16450/LOC_Os01g18670/LOC_Os01g19160/LOC_Os01g21560/LOC_Os01g25386/LOC_Os01g25540/LOC_Os01g25560/LOC_Os01g27730/LOC_Os01g27740/LOC_Os01g35030/LOC_Os01g48200/LOC_Os01g49380/LOC_Os01g50080/LOC_Os01g…
Cellular component	GO:0099080	supramolecular complex	89	89/13481	LOC_Os01g09580/LOC_Os01g14090/LOC_Os01g15480/LOC_Os01g15540/LOC_Os01g18050/LOC_Os01g37490/LOC_Os01g43580/LOC_Os01g48900/LOC_Os01g49200/LOC_Os01g55510/LOC_Os01g56090/LOC_Os01g59150/LOC_Os01g60040/LOC_Os01g61720/LOC_Os01g66200/LOC_Os02g07060/LOC_Os02g12200/LOC_Os02g13570/LOC_Os02g16909/LOC_Os02g34950/LOC_Os02g37580/LOC_Os02g40430/LOC_Os02g48740/LOC_Os02g48830/LOC_Os02g50320/LOC_Os02g50640/LOC_Os02g…
Molecular function	GO:0140110	transcription regulator activity	637	637/13481	LOC_Os01g02860/LOC_Os01g04020/LOC_Os01g04120/LOC_Os01g04280/LOC_Os01g04750/LOC_Os01g04800/LOC_Os01g06640/LOC_Os01g07880/LOC_Os01g09100/LOC_Os01g09280/LOC_Os01g09930/LOC_Os01g09990/LOC_Os01g12440/LOC_Os01g13460/LOC_Os01g14110/LOC_Os01g14440/LOC_Os01g15900/LOC_Os01g16810/LOC_Os01g17000/LOC_Os01g18584/LOC_Os01g19330/LOC_Os01g19970/LOC_Os01g21120/LOC_Os01g32920/LOC_Os01g33540/LOC_Os01g34060/LOC_Os01g…
Molecular function	GO:0003824	catalytic activity	5111	5111/13481	LOC_Os01g01019/LOC_Os01g01030/LOC_Os01g01115/LOC_Os01g01120/LOC_Os01g01410/LOC_Os01g01484/LOC_Os01g01520/LOC_Os01g01689/LOC_Os01g01710/LOC_Os01g01770/LOC_Os01g02080/LOC_Os01g02290/LOC_Os01g02300/LOC_Os01g02350/LOC_Os01g02400/LOC_Os01g02550/LOC_Os01g02570/LOC_Os01g02580/LOC_Os01g02600/LOC_Os01g02700/LOC_Os01g02710/LOC_Os01g02770/LOC_Os01g02780/LOC_Os01g02790/LOC_Os01g02830/LOC_Os01g02840/LOC_Os01g…
Molecular function	GO:0045735	nutrient reservoir activity	27	27/13481	LOC_Os01g09540/LOC_Os01g50900/LOC_Os01g55690/LOC_Os01g71094/LOC_Os02g32980/LOC_Os02g39930/LOC_Os03g10110/LOC_Os03g14690/LOC_Os03g58980/LOC_Os04g53490/LOC_Os05g02520/LOC_Os05g03860/LOC_Os05g10330/LOC_Os05g10830/LOC_Os05g33400/LOC_Os05g33430/LOC_Os06g02210/LOC_Os07g11410/LOC_Os08g09010/LOC_Os08g09020/LOC_Os08g09040/LOC_Os08g09060/LOC_Os08g09080/LOC_Os08g13440/LOC_Os08g34150/LOC_Os11g33110/LOC_Os12g…
Molecular function	GO:0005198	structural molecule activity	174	174/13481	LOC_Os01g01060/LOC_Os01g03870/LOC_Os01g05105/LOC_Os01g08470/LOC_Os01g09510/LOC_Os01g13080/LOC_Os01g14830/LOC_Os01g18050/LOC_Os01g24690/LOC_Os01g25460/LOC_Os01g41030/LOC_Os01g42980/LOC_Os01g43250/LOC_Os01g46932/LOC_Os01g47330/LOC_Os01g47340/LOC_Os01g47680/LOC_Os01g52490/LOC_Os01g54240/LOC_Os01g54540/LOC_Os01g59150/LOC_Os01g59730/LOC_Os01g59950/LOC_Os01g62210/LOC_Os01g67200/LOC_Os02g01230/LOC_Os02g…
Molecular function	GO:0005215	transporter activity	673	673/13481	LOC_Os01g01360/LOC_Os01g01570/LOC_Os01g01580/LOC_Os01g02190/LOC_Os01g02870/LOC_Os01g03144/LOC_Os01g03914/LOC_Os01g04950/LOC_Os01g07310/LOC_Os01g07870/LOC_Os01g08020/LOC_Os01g08350/LOC_Os01g10980/LOC_Os01g10990/LOC_Os01g11160/LOC_Os01g11414/LOC_Os01g12130/LOC_Os01g12210/LOC_Os01g12220/LOC_Os01g12520/LOC_Os01g12680/LOC_Os01g13120/LOC_Os01g13710/LOC_Os01g13770/LOC_Os01g16040/LOC_Os01g16260/LOC_Os01g…
Molecular function	GO:0005488	binding	5771	5771/13481	LOC_Os01g01019/LOC_Os01g01030/LOC_Os01g01060/LOC_Os01g01115/LOC_Os01g01120/LOC_Os01g01330/LOC_Os01g01400/LOC_Os01g01410/LOC_Os01g01560/LOC_Os01g01689/LOC_Os01g01710/LOC_Os01g01770/LOC_Os01g02290/LOC_Os01g02300/LOC_Os01g02350/LOC_Os01g02400/LOC_Os01g02550/LOC_Os01g02570/LOC_Os01g02580/LOC_Os01g02600/LOC_Os01g02700/LOC_Os01g02710/LOC_Os01g02770/LOC_Os01g02780/LOC_Os01g02790/LOC_Os01g02830/LOC_Os01g…
Molecular function	GO:0031386	protein tag	1	1/13481	LOC_Os02g41820
Molecular function	GO:0090729	toxin activity	6	6/13481	LOC_Os01g06740/LOC_Os02g40340/LOC_Os03g48235/LOC_Os03g48250/LOC_Os11g01290/LOC_Os11g06460
Molecular function	GO:0016209	antioxidant activity	97	97/13481	LOC_Os01g07770/LOC_Os01g15830/LOC_Os01g16152/LOC_Os01g16450/LOC_Os01g22230/LOC_Os01g22249/LOC_Os01g25820/LOC_Os01g48420/LOC_Os01g53294/LOC_Os01g55870/LOC_Os01g57730/LOC_Os01g61880/LOC_Os01g68460/LOC_Os01g68480/LOC_Os01g73200/LOC_Os02g02400/LOC_Os02g06610/LOC_Os02g06630/LOC_Os02g09940/LOC_Os02g14170/LOC_Os02g14440/LOC_Os02g35900/LOC_Os02g42700/LOC_Os02g44500/LOC_Os02g48290/LOC_Os02g51750/LOC_Os02g…
Molecular function	GO:0098772	molecular function regulator	151	151/13481	LOC_Os01g03330/LOC_Os01g03340/LOC_Os01g03360/LOC_Os01g03680/LOC_Os01g04040/LOC_Os01g04050/LOC_Os01g08310/LOC_Os01g16200/LOC_Os01g25540/LOC_Os01g25560/LOC_Os01g28000/LOC_Os01g38510/LOC_Os01g42860/LOC_Os01g48410/LOC_Os01g50470/LOC_Os01g55520/LOC_Os01g56010/LOC_Os01g56990/LOC_Os01g57854/LOC_Os01g59850/LOC_Os01g62584/LOC_Os01g62810/LOC_Os01g62990/LOC_Os01g65790/LOC_Os01g67520/LOC_Os01g68670/LOC_Os01g…
Molecular function	GO:0060089	molecular transducer activity	188	188/13481	LOC_Os01g01410/LOC_Os01g07630/LOC_Os01g09120/LOC_Os01g12720/LOC_Os01g17250/LOC_Os01g20880/LOC_Os01g21960/LOC_Os01g44110/LOC_Os01g46720/LOC_Os01g51290/LOC_Os01g54050/LOC_Os01g54700/LOC_Os01g56990/LOC_Os01g59440/LOC_Os01g62810/LOC_Os01g67340/LOC_Os01g70130/LOC_Os01g70410/LOC_Os01g70970/LOC_Os01g74200/LOC_Os02g02040/LOC_Os02g02600/LOC_Os02g05700/LOC_Os02g05920/LOC_Os02g05940/LOC_Os02g05960/LOC_Os02g…
Molecular function	GO:0140104	molecular carrier activity	11	11/13481	LOC_Os01g13430/LOC_Os01g57460/LOC_Os02g55134/LOC_Os03g22950/LOC_Os03g27040/LOC_Os03g39860/LOC_Os05g31290/LOC_Os06g39140/LOC_Os06g39520/LOC_Os07g43040/LOC_Os08g29720
Biological process	GO:0000003	reproduction	667	667/13481	LOC_Os01g01689/LOC_Os01g03020/LOC_Os01g03710/LOC_Os01g04440/LOC_Os01g04450/LOC_Os01g04930/LOC_Os01g06240/LOC_Os01g06510/LOC_Os01g07500/LOC_Os01g07940/LOC_Os01g08140/LOC_Os01g08520/LOC_Os01g08580/LOC_Os01g08700/LOC_Os01g09700/LOC_Os01g10800/LOC_Os01g11940/LOC_Os01g12290/LOC_Os01g12400/LOC_Os01g12410/LOC_Os01g12440/LOC_Os01g12740/LOC_Os01g12760/LOC_Os01g14926/LOC_Os01g15480/LOC_Os01g15900/LOC_Os01g…
Biological process	GO:0008152	metabolic process	5285	5285/13481	LOC_Os01g01060/LOC_Os01g01115/LOC_Os01g01120/LOC_Os01g01160/LOC_Os01g01520/LOC_Os01g01560/LOC_Os01g01710/LOC_Os01g01770/LOC_Os01g03020/LOC_Os01g03180/LOC_Os01g03290/LOC_Os01g03300/LOC_Os01g03410/LOC_Os01g03570/LOC_Os01g03690/LOC_Os01g03710/LOC_Os01g03740/LOC_Os01g03750/LOC_Os01g03870/LOC_Os01g04020/LOC_Os01g04030/LOC_Os01g04120/LOC_Os01g04130/LOC_Os01g04260/LOC_Os01g04280/LOC_Os01g04620/LOC_Os01g…
Biological process	GO:0001906	cell killing	3	3/13481	LOC_Os01g06740/LOC_Os04g11195/LOC_Os06g19250
Biological process	GO:0002376	immune system process	281	281/13481	LOC_Os01g03940/LOC_Os01g04280/LOC_Os01g12160/LOC_Os01g16400/LOC_Os01g20880/LOC_Os01g21240/LOC_Os01g23380/LOC_Os01g32380/LOC_Os01g32460/LOC_Os01g34350/LOC_Os01g42030/LOC_Os01g48200/LOC_Os01g48790/LOC_Os01g53294/LOC_Os01g54470/LOC_Os01g54480/LOC_Os01g54510/LOC_Os01g55040/LOC_Os01g56980/LOC_Os01g57540/LOC_Os01g57770/LOC_Os01g57870/LOC_Os01g58420/LOC_Os01g63690/LOC_Os01g64470/LOC_Os01g64480/LOC_Os01g…
Biological process	GO:0040007	growth	278	278/13481	LOC_Os01g01030/LOC_Os01g05105/LOC_Os01g06280/LOC_Os01g06590/LOC_Os01g09200/LOC_Os01g09280/LOC_Os01g09670/LOC_Os01g16310/LOC_Os01g16460/LOC_Os01g17160/LOC_Os01g18670/LOC_Os01g19170/LOC_Os01g22590/LOC_Os01g25460/LOC_Os01g27740/LOC_Os01g29150/LOC_Os01g34560/LOC_Os01g42710/LOC_Os01g45060/LOC_Os01g48410/LOC_Os01g48960/LOC_Os01g50030/LOC_Os01g50080/LOC_Os01g51630/LOC_Os01g53800/LOC_Os01g53810/LOC_Os01g…
Biological process	GO:0007610	behavior	1	1/13481	LOC_Os05g47870
Biological process	GO:0008283	cell proliferation	35	35/13481	LOC_Os01g43040/LOC_Os01g49160/LOC_Os01g65850/LOC_Os02g26550/LOC_Os02g32540/LOC_Os02g33430/LOC_Os02g51280/LOC_Os02g52550/LOC_Os03g02750/LOC_Os03g12990/LOC_Os03g17000/LOC_Os03g17560/LOC_Os03g30420/LOC_Os03g40610/LOC_Os03g44430/LOC_Os04g33950/LOC_Os04g36670/LOC_Os04g46170/LOC_Os04g48260/LOC_Os04g50864/LOC_Os05g40810/LOC_Os06g12230/LOC_Os06g43280/LOC_Os07g37640/LOC_Os08g38570/LOC_Os08g40170/LOC_Os09g…
Biological process	GO:0009987	cellular process	5957	5957/13481	LOC_Os01g01030/LOC_Os01g01060/LOC_Os01g01115/LOC_Os01g01120/LOC_Os01g01160/LOC_Os01g01340/LOC_Os01g01484/LOC_Os01g01520/LOC_Os01g01560/LOC_Os01g01570/LOC_Os01g01580/LOC_Os01g01689/LOC_Os01g01710/LOC_Os01g01770/LOC_Os01g03020/LOC_Os01g03180/LOC_Os01g03290/LOC_Os01g03300/LOC_Os01g03410/LOC_Os01g03490/LOC_Os01g03570/LOC_Os01g03690/LOC_Os01g03710/LOC_Os01g03740/LOC_Os01g03750/LOC_Os01g03870/LOC_Os01g…
Biological process	GO:0015976	carbon utilization	3	3/13481	LOC_Os03g18310/LOC_Os06g43280/LOC_Os09g28910
Biological process	GO:0019740	nitrogen utilization	3	3/13481	LOC_Os01g48960/LOC_Os05g48200/LOC_Os12g33080
Biological process	GO:0022414	reproductive process	665	665/13481	LOC_Os01g01689/LOC_Os01g03020/LOC_Os01g03710/LOC_Os01g04440/LOC_Os01g04450/LOC_Os01g04930/LOC_Os01g06240/LOC_Os01g06510/LOC_Os01g07500/LOC_Os01g07940/LOC_Os01g08140/LOC_Os01g08520/LOC_Os01g08580/LOC_Os01g08700/LOC_Os01g09700/LOC_Os01g10800/LOC_Os01g11940/LOC_Os01g12290/LOC_Os01g12400/LOC_Os01g12410/LOC_Os01g12440/LOC_Os01g12740/LOC_Os01g12760/LOC_Os01g14926/LOC_Os01g15480/LOC_Os01g15900/LOC_Os01g…
Biological process	GO:0022610	biological adhesion	13	13/13481	LOC_Os01g62380/LOC_Os01g62390/LOC_Os02g51860/LOC_Os02g53720/LOC_Os03g15180/LOC_Os03g52150/LOC_Os04g14200/LOC_Os05g38490/LOC_Os05g38500/LOC_Os06g12280/LOC_Os07g29224/LOC_Os10g04270/LOC_Os12g05020
Biological process	GO:0023052	signaling	948	948/13481	LOC_Os01g01484/LOC_Os01g01580/LOC_Os01g04020/LOC_Os01g04120/LOC_Os01g04409/LOC_Os01g04440/LOC_Os01g04450/LOC_Os01g05105/LOC_Os01g05680/LOC_Os01g07390/LOC_Os01g07630/LOC_Os01g07880/LOC_Os01g07940/LOC_Os01g08310/LOC_Os01g08320/LOC_Os01g09100/LOC_Os01g09200/LOC_Os01g09620/LOC_Os01g10090/LOC_Os01g10450/LOC_Os01g12160/LOC_Os01g12440/LOC_Os01g12720/LOC_Os01g12900/LOC_Os01g13060/LOC_Os01g13070/LOC_Os01g…
Biological process	GO:0032501	multicellular organismal process	1141	1141/13481	LOC_Os01g03020/LOC_Os01g03180/LOC_Os01g03290/LOC_Os01g03300/LOC_Os01g03410/LOC_Os01g03710/LOC_Os01g04120/LOC_Os01g04440/LOC_Os01g04450/LOC_Os01g04620/LOC_Os01g04930/LOC_Os01g05105/LOC_Os01g05744/LOC_Os01g06240/LOC_Os01g06510/LOC_Os01g07500/LOC_Os01g07890/LOC_Os01g07940/LOC_Os01g08140/LOC_Os01g08520/LOC_Os01g08580/LOC_Os01g08700/LOC_Os01g09280/LOC_Os01g09570/LOC_Os01g09620/LOC_Os01g09700/LOC_Os01g…
Biological process	GO:0032502	developmental process	1230	1230/13481	LOC_Os01g01030/LOC_Os01g03020/LOC_Os01g03180/LOC_Os01g03290/LOC_Os01g03300/LOC_Os01g03410/LOC_Os01g03710/LOC_Os01g04120/LOC_Os01g04440/LOC_Os01g04450/LOC_Os01g04620/LOC_Os01g04814/LOC_Os01g04930/LOC_Os01g05105/LOC_Os01g05744/LOC_Os01g06280/LOC_Os01g06510/LOC_Os01g07500/LOC_Os01g07890/LOC_Os01g07940/LOC_Os01g08140/LOC_Os01g08520/LOC_Os01g08580/LOC_Os01g08700/LOC_Os01g09200/LOC_Os01g09280/LOC_Os01g…
Biological process	GO:0040011	locomotion	13	13/13481	LOC_Os01g50030/LOC_Os03g04690/LOC_Os03g17700/LOC_Os03g32526/LOC_Os03g55670/LOC_Os04g49270/LOC_Os04g49310/LOC_Os06g06090/LOC_Os06g20500/LOC_Os09g29970/LOC_Os10g10180/LOC_Os11g32160/LOC_Os12g32980
Biological process	GO:0043473	pigmentation	2	2/13481	LOC_Os08g45030/LOC_Os12g32210
Biological process	GO:0048511	rhythmic process	84	84/13481	LOC_Os01g01340/LOC_Os01g08700/LOC_Os01g24880/LOC_Os01g31360/LOC_Os01g33540/LOC_Os01g48740/LOC_Os01g48750/LOC_Os01g54210/LOC_Os01g56990/LOC_Os01g62660/LOC_Os01g62810/LOC_Os01g67720/LOC_Os01g68020/LOC_Os02g05700/LOC_Os02g08420/LOC_Os02g10380/LOC_Os02g12790/LOC_Os02g34520/LOC_Os02g36570/LOC_Os02g37580/LOC_Os02g41550/LOC_Os02g44360/LOC_Os02g44370/LOC_Os02g46030/LOC_Os02g49230/LOC_Os02g51280/LOC_Os02g…
Biological process	GO:0048518	positive regulation of biological process	448	448/13481	LOC_Os01g04280/LOC_Os01g08700/LOC_Os01g09220/LOC_Os01g09280/LOC_Os01g11960/LOC_Os01g12160/LOC_Os01g19330/LOC_Os01g19970/LOC_Os01g32660/LOC_Os01g33540/LOC_Os01g34060/LOC_Os01g40070/LOC_Os01g42710/LOC_Os01g43250/LOC_Os01g43650/LOC_Os01g46700/LOC_Os01g47560/LOC_Os01g48200/LOC_Os01g48790/LOC_Os01g49160/LOC_Os01g49180/LOC_Os01g49290/LOC_Os01g50370/LOC_Os01g50400/LOC_Os01g50410/LOC_Os01g50420/LOC_Os01g…
Biological process	GO:0048519	negative regulation of biological process	434	434/13481	LOC_Os01g03570/LOC_Os01g05090/LOC_Os01g05440/LOC_Os01g05470/LOC_Os01g05680/LOC_Os01g06740/LOC_Os01g09220/LOC_Os01g09280/LOC_Os01g10130/LOC_Os01g10140/LOC_Os01g10460/LOC_Os01g12250/LOC_Os01g12690/LOC_Os01g13404/LOC_Os01g13460/LOC_Os01g14440/LOC_Os01g16860/LOC_Os01g18584/LOC_Os01g24880/LOC_Os01g27730/LOC_Os01g34350/LOC_Os01g40070/LOC_Os01g40980/LOC_Os01g41900/LOC_Os01g43040/LOC_Os01g43080/LOC_Os01g…
Biological process	GO:0050789	regulation of biological process	2358	2358/13481	LOC_Os01g01160/LOC_Os01g01484/LOC_Os01g01570/LOC_Os01g01580/LOC_Os01g03570/LOC_Os01g03940/LOC_Os01g04020/LOC_Os01g04120/LOC_Os01g04280/LOC_Os01g04409/LOC_Os01g04440/LOC_Os01g04450/LOC_Os01g04620/LOC_Os01g04930/LOC_Os01g05090/LOC_Os01g05105/LOC_Os01g05440/LOC_Os01g05470/LOC_Os01g05680/LOC_Os01g06590/LOC_Os01g06640/LOC_Os01g06740/LOC_Os01g07390/LOC_Os01g07630/LOC_Os01g07880/LOC_Os01g07940/LOC_Os01g…
Biological process	GO:0050896	response to stimulus	2757	2757/13481	LOC_Os01g01340/LOC_Os01g01484/LOC_Os01g01570/LOC_Os01g01580/LOC_Os01g01689/LOC_Os01g01710/LOC_Os01g02060/LOC_Os01g03570/LOC_Os01g03710/LOC_Os01g03940/LOC_Os01g04020/LOC_Os01g04120/LOC_Os01g04280/LOC_Os01g04340/LOC_Os01g04370/LOC_Os01g04409/LOC_Os01g04440/LOC_Os01g04450/LOC_Os01g04920/LOC_Os01g05105/LOC_Os01g05440/LOC_Os01g05470/LOC_Os01g05600/LOC_Os01g05620/LOC_Os01g05680/LOC_Os01g06280/LOC_Os01g…
Biological process	GO:0051179	localization	1069	1069/13481	LOC_Os01g01350/LOC_Os01g01360/LOC_Os01g01570/LOC_Os01g01580/LOC_Os01g02000/LOC_Os01g02190/LOC_Os01g03490/LOC_Os01g03820/LOC_Os01g04030/LOC_Os01g04814/LOC_Os01g04950/LOC_Os01g05090/LOC_Os01g05840/LOC_Os01g07310/LOC_Os01g07400/LOC_Os01g08020/LOC_Os01g08350/LOC_Os01g08400/LOC_Os01g08450/LOC_Os01g09670/LOC_Os01g10350/LOC_Os01g12130/LOC_Os01g12210/LOC_Os01g12220/LOC_Os01g12520/LOC_Os01g12680/LOC_Os01g…
Biological process	GO:0051704	multi-organism process	672	672/13481	LOC_Os01g02060/LOC_Os01g03820/LOC_Os01g03940/LOC_Os01g04280/LOC_Os01g06240/LOC_Os01g06740/LOC_Os01g06790/LOC_Os01g07500/LOC_Os01g07630/LOC_Os01g09100/LOC_Os01g09800/LOC_Os01g12160/LOC_Os01g12290/LOC_Os01g12400/LOC_Os01g12410/LOC_Os01g12720/LOC_Os01g14926/LOC_Os01g15480/LOC_Os01g16040/LOC_Os01g16260/LOC_Os01g16310/LOC_Os01g17214/LOC_Os01g17240/LOC_Os01g19380/LOC_Os01g19390/LOC_Os01g21250/LOC_Os01g…
Biological process	GO:0065007	biological regulation	2615	2615/13481	LOC_Os01g01160/LOC_Os01g01484/LOC_Os01g01570/LOC_Os01g01580/LOC_Os01g03490/LOC_Os01g03570/LOC_Os01g03940/LOC_Os01g04020/LOC_Os01g04120/LOC_Os01g04280/LOC_Os01g04409/LOC_Os01g04440/LOC_Os01g04450/LOC_Os01g04620/LOC_Os01g04814/LOC_Os01g04930/LOC_Os01g05090/LOC_Os01g05105/LOC_Os01g05440/LOC_Os01g05470/LOC_Os01g05680/LOC_Os01g06590/LOC_Os01g06640/LOC_Os01g06740/LOC_Os01g07390/LOC_Os01g07500/LOC_Os01g…
Biological process	GO:0071840	cellular component organization or biogenesis	1230	1230/13481	LOC_Os01g01030/LOC_Os01g01520/LOC_Os01g03570/LOC_Os01g03710/LOC_Os01g04120/LOC_Os01g04370/LOC_Os01g04814/LOC_Os01g06280/LOC_Os01g06580/LOC_Os01g07260/LOC_Os01g07400/LOC_Os01g08400/LOC_Os01g08470/LOC_Os01g08540/LOC_Os01g08850/LOC_Os01g08930/LOC_Os01g09200/LOC_Os01g09220/LOC_Os01g09280/LOC_Os01g09580/LOC_Os01g10350/LOC_Os01g11960/LOC_Os01g12070/LOC_Os01g12220/LOC_Os01g12460/LOC_Os01g13060/LOC_Os01g…
Biological process	GO:0098754	detoxification	44	44/13481	LOC_Os01g32330/LOC_Os01g37750/LOC_Os01g49710/LOC_Os01g72120/LOC_Os01g72160/LOC_Os02g01220/LOC_Os02g48290/LOC_Os03g04250/LOC_Os03g04260/LOC_Os03g57200/LOC_Os04g12720/LOC_Os04g12950/LOC_Os04g12970/LOC_Os04g12980/LOC_Os04g21860/LOC_Os05g13960/LOC_Os06g09679/LOC_Os06g09688/LOC_Os06g39624/LOC_Os07g07320/LOC_Os07g28480/LOC_Os07g42560/LOC_Os08g06280/LOC_Os08g43680/LOC_Os09g14880/LOC_Os09g20000/LOC_Os09g…
