# Supplementary material for: An integrated analysis of the rice transcriptome and lipidome reveals lipid metabolism plays a central role in rice cold tolerance
Source: BMC Plant Biol. 2022 Mar 2;22:91. doi: 10.1186/s12870-022-03468-1 (PMC8889772; doi:10.1186/s12870-022-03468-1)
Supplement: Supplementary file 6 — Additional file 6. KEGG enrichment analysis of differentially expressed genes (DEGs) in DN 422 under cold stress. [file 12870_2022_3468_MOESM6_ESM.xlsx]

## Sheet: Sheet1
Supplementary Table 6. KEGG enrichment analysis of differentially expressed genes (DEGs) in DN 422 under cold stress.
#Kegg_pathway	ko_id	Cluter_frequency	Genome_frequency	P-value	Corrected_P-value	GeneID	KEGG Orthology
Metabolic pathways	ko01100	1753 out of 4019 43.6178153769594%	5851 out of 14881 39.3185941804986%	0	0	LOC_Os10g07229;LOC_Os11g10520;LOC_Os01g62860;LOC_Os01g62870;LOC_Os08g43190;LOC_Os07g35020;LOC_Os09g09040;LOC_Os12g25690;LOC_Os03g40720;LOC_Os03g55070;LOC_Os01g13190;LOC_Os02g01510;LOC_Os05g49070;LOC_Os06g11650;LOC_Os01g53910;LOC_Os02g51970;LOC_Os02g52000;LOC_Os02g52010;LOC_Os02g52040;LOC_Os08g40180;LOC_Os09g31970;LOC_Os06g03540;LOC_Os06g03560;LOC_Os06g03700;LOC_Os10g33800;LOC_Os02g40900;LOC_Os05g…	K00001+K00001+K00002+K00002+K00008+K00012+K00012+K00012+K00012+K00012+K00013+K00016+K00020+K00020+K00020+K00020+K00020+K00020+K00020+K00021+K00021+K00025+K00025+K00025+K00025+K00025+K00026+K00026+K00026+K00026+K00028+K00028+K00028+K00029+K00029+K00029+K00029+K00030+K00030+K00031+K00033+K00036+K00036+K00052+K00052+K00053+K00053+K00058+K00058+K00059+K00059+K00059+K00079+K00083+K00083+K00083+K00083+…
Plant-pathogen interaction	ko04626	347 out of 4019 8.63398855436676%	910 out of 14881 6.11518043142262%	3.48754e-12	4.84769e-10	LOC_Os04g37710;LOC_Os06g07560;LOC_Os06g47640;LOC_Os07g12240;LOC_Os01g17190;LOC_Os07g43800;LOC_Os07g48770;LOC_Os09g24580;LOC_Os09g28500;LOC_Os11g37550;LOC_Os12g03816;LOC_Os01g59530;LOC_Os03g08710;LOC_Os03g19720;LOC_Os03g20370;LOC_Os03g53200;LOC_Os03g59770;LOC_Os04g01740;LOC_Os04g43030;LOC_Os08g39140;LOC_Os09g27570;LOC_Os09g30180;LOC_Os09g30462;LOC_Os09g36420;LOC_Os01g32660;LOC_Os06g10580;LOC_Os06g…	K02183+K02183+K02183+K02183+K02183+K02183+K02183+K02183+K02183+K02183+K02183+K02183+K02183+K02183+K02183+K02183+K02183+K04079+K04079+K04079+K04079+K04079+K04079+K04079+K04368+K05391+K05391+K05391+K05391+K05391+K05391+K05391+K09487+K09487+K09487+K09487+K09487+K13412+K13412+K13412+K13412+K13412+K13412+K13412+K13412+K13412+K13412+K13412+K13412+K13412+K13412+K13412+K13412+K13412+K13412+K13412+K13412+…
Biosynthesis of amino acids	ko01230	167 out of 4019 4.15526250311023%	403 out of 14881 2.70815133391573%	1.55393e-10	2.15996e-08	LOC_Os01g13190;LOC_Os04g40310;LOC_Os02g38200;LOC_Os05g49760;LOC_Os12g05210;LOC_Os03g45320;LOC_Os01g10300;LOC_Os10g12354;LOC_Os04g55720;LOC_Os08g34720;LOC_Os01g70210;LOC_Os02g21630;LOC_Os03g55280;LOC_Os03g63370;LOC_Os01g34670;LOC_Os02g37950;LOC_Os02g38920;LOC_Os05g49840;LOC_Os01g46240;LOC_Os01g51360;LOC_Os03g42110;LOC_Os02g24020;LOC_Os05g48200;LOC_Os01g48960;LOC_Os04g58720;LOC_Os04g59520;LOC_Os05g…	K00013+K00030+K00030+K00031+K00052+K00052+K00053+K00053+K00058+K00058+K00133+K00133+K00133+K00133+K00134+K00134+K00134+K00145+K00145+K00145+K00145+K00215+K00264+K00264+K00549+K00549+K00549+K00549+K00549+K00549+K00549+K00549+K00600+K00600+K00600+K00600+K00611+K00640+K00640+K00640+K00640+K00789+K00789+K00789+K00789+K00800+K00800+K00814+K00814+K00815+K00815+K00815+K00818+K00826+K00850+K00850+K00850+…
Ribosome biogenesis in eukaryotes	ko03008	77 out of 4019 1.91589947748196%	150 out of 14881 1.00799677441032%	1.86566e-10	2.59327e-08	LOC_Os11g45250;LOC_Os01g55190;LOC_Os03g10940;LOC_Os03g55389;LOC_Os03g55490;LOC_Os07g31280;LOC_Os04g22870;LOC_Os05g51690;LOC_Os12g01060;LOC_Os12g07680;LOC_Os01g61900;LOC_Os07g01920;LOC_Os08g06230;LOC_Os08g41900;LOC_Os05g26870;LOC_Os10g42320;LOC_Os04g01780;LOC_Os05g49890;LOC_Os02g58450;LOC_Os03g61790;LOC_Os11g37080;LOC_Os06g16290;LOC_Os02g40514;LOC_Os07g44190;LOC_Os03g25450;LOC_Os03g02070;LOC_Os01g…	K01164+K03097+K03097+K03097+K03097+K03115+K03537+K03539+K03539+K03539+K03539+K06943+K06943+K07178+K07562+K07562+K07936+K07936+K07936+K11108+K11128+K11129+K11130+K11131+K11131+K11883+K12619+K12845+K14521+K14521+K14525+K14525+K14525+K14536+K14536+K14536+K14536+K14538+K14539+K14544+K14545+K14546+K14546+K14546+K14548+K14549+K14550+K14552+K14553+K14554+K14555+K14556+K14557+K14558+K14559+K14560+K14561+…
Circadian rhythm - plant	ko04712	73 out of 4019 1.81637223189848%	140 out of 14881 0.940796989449634%	2.17348e-10	3.02114e-08	LOC_Os01g55190;LOC_Os03g10940;LOC_Os03g55389;LOC_Os03g55490;LOC_Os07g31280;LOC_Os01g52640;LOC_Os02g02380;LOC_Os02g53140;LOC_Os06g47890;LOC_Os02g05700;LOC_Os11g34460;LOC_Os02g41550;LOC_Os03g51030;LOC_Os03g54084;LOC_Os03g19590;LOC_Os01g08700;LOC_Os05g04740;LOC_Os08g38210;LOC_Os09g29930;LOC_Os02g55250;LOC_Os03g55550;LOC_Os03g17570;LOC_Os09g36220;LOC_Os11g05930;LOC_Os04g49450;LOC_Os06g01670;LOC_Os06g…	K03097+K03097+K03097+K03097+K03115+K10143+K10143+K10143+K12115+K12115+K12116+K12119+K12120+K12120+K12121+K12124+K12126+K12126+K12126+K12126+K12126+K12129+K12130+K12130+K12133+K12133+K12133+K12133+K12133+K12133+K12133+K12135+K12135+K12135+K12135+K12135+K12135+K12135+K12135+K12135+K12135+K12135+K12135+K12135+K12135+K12135+K16221+K16221+K16221+K16221+K16221+K16221+K16221+K16222+K16222+K16222+K16222+…
Photosynthesis	ko00195	88 out of 4019 2.18959940283653%	183 out of 14881 1.22975606478059%	7.70266e-10	1.07067e-07	LOC_Os10g21236;LOC_Os10g38276;LOC_Os04g16748;LOC_Os10g38272;LOC_Os10g21230;LOC_Os10g38274;LOC_Os06g02980;LOC_Os06g39740;LOC_Os10g21266;LOC_Os12g10570;LOC_Os03g52660;LOC_Os06g39756;LOC_Os05g47580;LOC_Os06g39744;LOC_Os01g01160;LOC_Os10g21290;LOC_Os01g58049;LOC_Os02g24598;LOC_Os02g24604;LOC_Os04g16846;LOC_Os10g21324;LOC_Os01g57942;LOC_Os04g31630;LOC_Os05g08010;LOC_Os07g35050;LOC_Os07g35060;LOC_Os07g…	K02108+K02108+K02109+K02109+K02110+K02110+K02112+K02112+K02112+K02112+K02113+K02114+K02115+K02634+K02634+K02634+K02634+K02634+K02634+K02635+K02635+K02635+K02636+K02636+K02636+K02636+K02636+K02637+K02637+K02639+K02639+K02639+K02639+K02639+K02641+K02641+K02689+K02689+K02689+K02689+K02690+K02690+K02690+K02691+K02698+K02701+K02703+K02703+K02703+K02703+K02703+K02704+K02704+K02704+K02704+K02704+K02705+…
Purine metabolism	ko00230	79 out of 4019 1.9656631002737%	167 out of 14881 1.12223640884349%	1.41115e-08	1.96151e-06	LOC_Os03g56800;LOC_Os01g64520;LOC_Os05g18790;LOC_Os06g22560;LOC_Os08g39160;LOC_Os08g10570;LOC_Os04g42520;LOC_Os04g51060;LOC_Os07g30150;LOC_Os02g47170;LOC_Os05g08950;LOC_Os05g35580;LOC_Os06g42770;LOC_Os01g65260;LOC_Os03g10500;LOC_Os04g58110;LOC_Os07g08340;LOC_Os01g16960;LOC_Os11g05110;LOC_Os11g10980;LOC_Os01g47080;LOC_Os05g35520;LOC_Os04g57540;LOC_Os08g01770;LOC_Os08g02540;LOC_Os12g13380;LOC_Os12g…	K00088+K00365+K00601+K00601+K00601+K00602+K00759+K00759+K00759+K00759+K00760+K00764+K00764+K00764+K00860+K00873+K00873+K00873+K00873+K00873+K00873+K00893+K00939+K00939+K00939+K00939+K00940+K00942+K00942+K00948+K00948+K00951+K00951+K00951+K00951+K00951+K00988+K00988+K01081+K01081+K01466+K01488+K01510+K01510+K01510+K01510+K01510+K01513+K01513+K01513+K01514+K01517+K01517+K01756+K01835+K01835+K01923+…
Glycerophospholipid metabolism	ko00564	89 out of 4019 2.2144812142324%	208 out of 14881 1.39775552718231%	5.67524e-07	7.88858e-05	LOC_Os05g41590;LOC_Os07g12640;LOC_Os01g71280;LOC_Os01g74000;LOC_Os10g42720;LOC_Os04g51280;LOC_Os06g02600;LOC_Os09g26700;LOC_Os04g54200;LOC_Os07g01530;LOC_Os08g08110;LOC_Os12g12260;LOC_Os02g54650;LOC_Os08g12830;LOC_Os01g55360;LOC_Os02g03460;LOC_Os08g31850;LOC_Os08g31860;LOC_Os08g31880;LOC_Os03g17520;LOC_Os03g15460;LOC_Os03g50030;LOC_Os08g35910;LOC_Os03g61130;LOC_Os05g07880;LOC_Os06g40170;LOC_Os06g…	K00006+K00006+K00006+K00006+K00630+K00655+K00655+K00894+K00901+K00901+K00901+K00901+K00901+K00967+K00981+K00981+K00993+K00993+K00993+K00995+K01047+K01047+K01114+K01114+K01115+K01115+K01115+K01115+K01115+K01115+K01115+K01115+K01115+K01126+K01126+K01126+K01126+K01126+K01517+K01517+K01613+K01613+K05929+K06124+K06129+K06129+K06129+K06129+K06129+K06129+K06129+K06130+K06130+K06130+K08744+K13506+K13508+…
Carotenoid biosynthesis	ko00906	37 out of 4019 0.920627021647176%	71 out of 14881 0.477118473220886%	6.07137e-06	0.00084392	LOC_Os06g51290;LOC_Os09g38320;LOC_Os12g43130;LOC_Os02g09750;LOC_Os01g39960;LOC_Os10g39930;LOC_Os04g37619;LOC_Os06g39660;LOC_Os07g30960;LOC_Os03g05880;LOC_Os03g05900;LOC_Os07g05940;LOC_Os12g42280;LOC_Os02g47510;LOC_Os03g44380;LOC_Os07g40250;LOC_Os07g46846;LOC_Os07g46852;LOC_Os07g46930;LOC_Os07g46980;LOC_Os03g18740;LOC_Os03g59610;LOC_Os07g07050;LOC_Os07g18120;LOC_Os07g18154;LOC_Os09g28390;LOC_Os02g…	K02291+K02291+K02291+K06443+K06444+K09837+K09838+K09838+K09838+K09838+K09838+K09840+K09840+K09840+K09840+K09841+K09841+K09841+K09841+K09841+K09841+K09841+K09842+K09842+K09842+K09843+K09843+K14595+K15744+K15746+K15746+K15746+K15747+K15747+K17911+K17912+K17913
Carbon metabolism	ko01200	157 out of 4019 3.90644438915153%	429 out of 14881 2.88287077481352%	6.57603e-06	0.000914068	LOC_Os06g03540;LOC_Os06g03560;LOC_Os06g03700;LOC_Os10g33800;LOC_Os02g40900;LOC_Os05g49880;LOC_Os07g43700;LOC_Os08g33720;LOC_Os01g32130;LOC_Os01g22480;LOC_Os11g37300;LOC_Os11g37390;LOC_Os05g09440;LOC_Os01g09320;LOC_Os01g54030;LOC_Os02g44550;LOC_Os04g40310;LOC_Os02g38200;LOC_Os05g49760;LOC_Os06g02144;LOC_Os02g38840;LOC_Os03g20300;LOC_Os04g55720;LOC_Os08g34720;LOC_Os07g42924;LOC_Os03g08999;LOC_Os06g…	K00025+K00025+K00025+K00025+K00025+K00026+K00026+K00026+K00026+K00028+K00028+K00028+K00029+K00029+K00029+K00029+K00030+K00030+K00031+K00033+K00036+K00036+K00058+K00058+K00121+K00121+K00122+K00131+K00134+K00134+K00134+K00161+K00161+K00232+K00232+K00232+K00232+K00232+K00235+K00261+K00261+K00281+K00297+K00382+K00382+K00600+K00600+K00600+K00600+K00627+K00627+K00627+K00640+K00640+K00640+K00640+K00814+…
Porphyrin and chlorophyll metabolism	ko00860	39 out of 4019 0.970390644438915%	77 out of 14881 0.517438344197299%	8.40025e-06	0.00116763	LOC_Os10g35370;LOC_Os04g52130;LOC_Os01g18320;LOC_Os10g33430;LOC_Os05g32820;LOC_Os01g10930;LOC_Os01g10950;LOC_Os01g11010;LOC_Os01g43390;LOC_Os06g49110;LOC_Os02g07230;LOC_Os08g41990;LOC_Os10g22380;LOC_Os01g44050;LOC_Os10g35840;LOC_Os03g20700;LOC_Os03g59640;LOC_Os03g36540;LOC_Os06g04150;LOC_Os01g17170;LOC_Os05g28200;LOC_Os01g16020;LOC_Os02g51080;LOC_Os03g59090;LOC_Os08g01850;LOC_Os11g02570;LOC_Os11g…	K00218+K00228+K00231+K00231+K01599+K01599+K01599+K01599+K01599+K01698+K01749+K01845+K01885+K02303+K02492+K03403+K03404+K03405+K03428+K04035+K04040+K10960+K10960+K13071+K13544+K13544+K13544+K13544+K13545+K13545+K13545+K13600+K13600+K19054+K19073+K21480+K21480+K22013+K22013
Base excision repair	ko03410	33 out of 4019 0.821099776063697%	62 out of 14881 0.416638666756266%	1.06413e-05	0.00147914	LOC_Os12g18200;LOC_Os01g58680;LOC_Os01g58690;LOC_Os09g25290;LOC_Os01g58550;LOC_Os03g10220;LOC_Os03g10224;LOC_Os05g49250;LOC_Os05g50290;LOC_Os04g54500;LOC_Os08g07840;LOC_Os01g10690;LOC_Os08g06620;LOC_Os03g63530;LOC_Os06g13020;LOC_Os12g10850;LOC_Os04g57730;LOC_Os02g53430;LOC_Os05g46270;LOC_Os02g56130;LOC_Os06g43610;LOC_Os10g34750;LOC_Os01g49180;LOC_Os06g13070;LOC_Os11g16580;LOC_Os01g32920;LOC_Os02g…	K01142+K01142+K01142+K01246+K01246+K01246+K01246+K01247+K01247+K02335+K02335+K03504+K03505+K03506+K03512+K03575+K03648+K03652+K04799+K04802+K10563+K10747+K10747+K10773+K10773+K10773+K10773+K10773+K10798+K10798+K10798+K10798+K10803
MAPK signaling pathway - plant	ko04016	184 out of 4019 4.57825329684001%	521 out of 14881 3.50110879645185%	1.38346e-05	0.00192301	LOC_Os12g06800;LOC_Os04g37710;LOC_Os06g07560;LOC_Os06g47640;LOC_Os07g12240;LOC_Os01g17190;LOC_Os07g43800;LOC_Os07g48770;LOC_Os09g24580;LOC_Os09g28500;LOC_Os11g37550;LOC_Os12g03816;LOC_Os01g59530;LOC_Os03g08710;LOC_Os03g19720;LOC_Os03g20370;LOC_Os03g53200;LOC_Os03g59770;LOC_Os04g39780;LOC_Os08g43230;LOC_Os02g02400;LOC_Os03g03910;LOC_Os06g09180;LOC_Os06g46030;LOC_Os10g33780;LOC_Os02g41460;LOC_Os02g…	K00940+K02183+K02183+K02183+K02183+K02183+K02183+K02183+K02183+K02183+K02183+K02183+K02183+K02183+K02183+K02183+K02183+K02183+K03781+K03781+K03781+K03781+K13413+K13413+K13413+K13413+K13413+K13414+K13414+K13414+K13414+K13414+K13416+K13420+K13420+K13420+K13420+K13420+K13420+K13420+K13420+K13420+K13420+K13420+K13420+K13420+K13420+K13420+K13420+K13420+K13420+K13420+K13420+K13420+K13420+K13420+K13420+…
One carbon pool by folate	ko00670	16 out of 4019 0.398108982333914%	24 out of 14881 0.161279483905651%	5.62699e-05	0.00782152	LOC_Os02g02850;LOC_Os03g60090;LOC_Os05g35440;LOC_Os12g22030;LOC_Os01g65410;LOC_Os03g52840;LOC_Os05g18790;LOC_Os06g22560;LOC_Os08g39160;LOC_Os08g10570;LOC_Os01g03500;LOC_Os01g49330;LOC_Os03g01222;LOC_Os09g27420;LOC_Os11g29390;LOC_Os12g26060	K00288+K00297+K00600+K00600+K00600+K00600+K00601+K00601+K00601+K00602+K00604+K00604+K01433+K01938+K13998+K13998
Phenylalanine, tyrosine and tryptophan biosynthesis	ko00400	38 out of 4019 0.945508833043046%	80 out of 14881 0.537598279685505%	6.84646e-05	0.00951657	LOC_Os06g04280;LOC_Os02g20980;LOC_Os06g23684;LOC_Os11g42510;LOC_Os02g19970;LOC_Os04g54800;LOC_Os06g12150;LOC_Os01g65400;LOC_Os02g51410;LOC_Os07g42960;LOC_Os10g41480;LOC_Os03g27230;LOC_Os03g15780;LOC_Os03g61120;LOC_Os04g38950;LOC_Os08g04180;LOC_Os09g36800;LOC_Os03g14990;LOC_Os02g16630;LOC_Os01g55870;LOC_Os02g08410;LOC_Os03g55164;LOC_Os04g33390;LOC_Os08g23940;LOC_Os08g31730;LOC_Os09g39230;LOC_Os09g…	K00800+K00800+K00815+K00815+K00815+K00891+K00891+K00891+K00891+K01626+K01626+K01626+K01657+K01657+K01658+K01696+K01735+K01736+K01817+K01850+K01850+K01850+K05359+K05359+K05359+K05359+K05359+K05359+K05359+K06001+K13832+K13832+K13832+K13832+K13832+K14454+K15227+K15849
Pyrimidine metabolism	ko00240	51 out of 4019 1.26897238118935%	119 out of 14881 0.799677441032189%	0.000131609	0.0182936	LOC_Os04g57950;LOC_Os08g15030;LOC_Os05g38170;LOC_Os04g33510;LOC_Os09g32820;LOC_Os02g17320;LOC_Os02g47860;LOC_Os05g35520;LOC_Os12g06800;LOC_Os07g44630;LOC_Os09g25640;LOC_Os03g56310;LOC_Os08g44370;LOC_Os07g30170;LOC_Os01g59340;LOC_Os01g54370;LOC_Os05g11840;LOC_Os01g12060;LOC_Os01g51540;LOC_Os06g24490;LOC_Os01g27120;LOC_Os01g29280;LOC_Os01g29330;LOC_Os01g65992;LOC_Os06g49180;LOC_Os01g12080;LOC_Os03g…	K00254+K00609+K00761+K00876+K00876+K00876+K00876+K00893+K00940+K00943+K01081+K01081+K01240+K01431+K01464+K01465+K01489+K01489+K01489+K01510+K01510+K01510+K01510+K01510+K01513+K01513+K01513+K01520+K01937+K01955+K01956+K03787+K06966+K06966+K06966+K06966+K10807+K10807+K10808+K13421+K13800+K13800+K13800+K13800+K13800+K13800+K13998+K13998+K14641+K16329+K16904
Starch and sucrose metabolism	ko00500	164 out of 4019 4.08061706892262%	479 out of 14881 3.21886969961696%	0.000237758	0.0330483	LOC_Os04g32110;LOC_Os03g40100;LOC_Os06g09450;LOC_Os07g42490;LOC_Os02g58480;LOC_Os03g22120;LOC_Os03g28330;LOC_Os06g43630;LOC_Os10g40324;LOC_Os01g69030;LOC_Os04g33460;LOC_Os04g52520;LOC_Os04g53612;LOC_Os06g26234;LOC_Os07g40920;LOC_Os02g32660;LOC_Os02g50010;LOC_Os04g53310;LOC_Os05g45720;LOC_Os06g06560;LOC_Os08g09230;LOC_Os10g30156;LOC_Os01g52250;LOC_Os02g51070;LOC_Os02g56320;LOC_Os07g43390;LOC_Os10g…	K00688+K00688+K00695+K00695+K00695+K00695+K00695+K00696+K00696+K00696+K00700+K00700+K00700+K00700+K00700+K00700+K00700+K00703+K00703+K00703+K00703+K00703+K00703+K00703+K00703+K00705+K00750+K00844+K00844+K00844+K00844+K00847+K00847+K00847+K00963+K00975+K00975+K01087+K01087+K01087+K01087+K01087+K01087+K01176+K01176+K01176+K01176+K01176+K01176+K01176+K01176+K01177+K01177+K01177+K01177+K01177+K01177+…
Glyoxylate and dicarboxylate metabolism	ko00630	57 out of 4019 1.41826324956457%	144 out of 14881 0.967676903433909%	0.000665722	0.0925353	LOC_Os06g03540;LOC_Os06g03560;LOC_Os06g03700;LOC_Os10g33800;LOC_Os02g40900;LOC_Os05g49880;LOC_Os07g43700;LOC_Os08g33720;LOC_Os01g32130;LOC_Os06g29180;LOC_Os01g51410;LOC_Os01g23610;LOC_Os03g45990;LOC_Os05g35440;LOC_Os12g22030;LOC_Os01g65410;LOC_Os03g52840;LOC_Os03g01222;LOC_Os01g55950;LOC_Os01g55960;LOC_Os03g52475;LOC_Os05g02520;LOC_Os01g55690;LOC_Os10g21268;LOC_Os12g10580;LOC_Os01g58020;LOC_Os02g…	K00025+K00025+K00025+K00025+K00025+K00026+K00026+K00026+K00026+K00122+K00281+K00382+K00382+K00600+K00600+K00600+K00600+K01433+K01455+K01455+K01455+K01569+K01569+K01601+K01601+K01601+K01602+K01625+K01637+K01637+K01638+K01647+K01681+K01681+K01895+K01895+K01913+K01913+K01915+K01915+K01915+K02437+K03781+K03781+K03781+K03781+K11517+K11517+K11517+K11517+K15919+K15919+K15919+K18121+K18121+K19269+K22133
Terpenoid backbone biosynthesis	ko00900	32 out of 4019 0.796217964667828%	71 out of 14881 0.477118473220886%	0.000795799	0.110616	LOC_Os08g40180;LOC_Os09g31970;LOC_Os01g01710;LOC_Os04g56230;LOC_Os01g50050;LOC_Os01g50760;LOC_Os01g58790;LOC_Os01g66360;LOC_Os02g01920;LOC_Os08g43170;LOC_Os09g34960;LOC_Os03g02710;LOC_Os05g33840;LOC_Os07g09190;LOC_Os02g45660;LOC_Os07g36190;LOC_Os02g39160;LOC_Os03g52170;LOC_Os05g50550;LOC_Os10g41770;LOC_Os12g17320;LOC_Os04g59630;LOC_Os01g16020;LOC_Os02g51080;LOC_Os06g07120;LOC_Os01g63830;LOC_Os02g…	K00021+K00021+K00099+K00787+K00787+K00787+K00919+K00991+K01597+K01641+K01641+K01641+K01662+K01662+K01770+K01823+K03526+K03527+K05356+K05356+K05356+K05906+K10960+K10960+K11778+K11778+K11778+K11778+K14066+K15889+K15891+K15891
Valine, leucine and isoleucine degradation	ko00280	35 out of 4019 0.870863398855437%	80 out of 14881 0.537598279685505%	0.000902251	0.125413	LOC_Os05g49070;LOC_Os06g11650;LOC_Os01g53910;LOC_Os02g51970;LOC_Os02g52000;LOC_Os02g52010;LOC_Os02g52040;LOC_Os06g15990;LOC_Os12g07810;LOC_Os12g08260;LOC_Os07g47820;LOC_Os01g23610;LOC_Os03g45990;LOC_Os03g12890;LOC_Os05g39770;LOC_Os03g07570;LOC_Os01g17390;LOC_Os11g04210;LOC_Os12g04020;LOC_Os08g43170;LOC_Os09g34960;LOC_Os03g02710;LOC_Os03g19680;LOC_Os05g50190;LOC_Os12g41250;LOC_Os10g40540;LOC_Os12g…	K00020+K00020+K00020+K00020+K00020+K00020+K00020+K00128+K00128+K00166+K00249+K00382+K00382+K00826+K00827+K00827+K01640+K01640+K01640+K01641+K01641+K01641+K01692+K01968+K01968+K05605+K05605+K05605+K05605+K05607+K07513+K09699+K09699+K09699+K09699
Cysteine and methionine metabolism	ko00270	79 out of 4019 1.9656631002737%	215 out of 14881 1.44479537665479%	0.00104961	0.145895	LOC_Os02g01510;LOC_Os06g03540;LOC_Os06g03560;LOC_Os06g03700;LOC_Os10g33800;LOC_Os02g40900;LOC_Os05g49880;LOC_Os07g43700;LOC_Os08g33720;LOC_Os01g32130;LOC_Os04g55720;LOC_Os08g34720;LOC_Os01g70210;LOC_Os02g21630;LOC_Os03g55280;LOC_Os03g63370;LOC_Os12g41390;LOC_Os03g12110;LOC_Os04g58720;LOC_Os04g59520;LOC_Os05g30750;LOC_Os07g30020;LOC_Os10g33970;LOC_Os12g08670;LOC_Os12g42876;LOC_Os12g42884;LOC_Os03g…	K00016+K00025+K00025+K00025+K00025+K00025+K00026+K00026+K00026+K00026+K00058+K00058+K00133+K00133+K00133+K00133+K00547+K00547+K00549+K00549+K00549+K00549+K00549+K00549+K00549+K00549+K00558+K00558+K00640+K00640+K00640+K00640+K00789+K00789+K00789+K00789+K00815+K00815+K00815+K00816+K00826+K00827+K00827+K00899+K00928+K00928+K00928+K01011+K01251+K01611+K01611+K01611+K01611+K01738+K01738+K01738+K01738+…
Butanoate metabolism	ko00650	20 out of 4019 0.497636227917392%	39 out of 14881 0.262079161346684%	0.00107646	0.149628	LOC_Os01g59440;LOC_Os03g32580;LOC_Os08g36320;LOC_Os03g13300;LOC_Os03g51080;LOC_Os01g17390;LOC_Os11g04210;LOC_Os12g04020;LOC_Os08g43170;LOC_Os09g34960;LOC_Os03g02710;LOC_Os01g03820;LOC_Os01g14050;LOC_Os02g20970;LOC_Os11g14950;LOC_Os02g39570;LOC_Os03g19680;LOC_Os08g10510;LOC_Os01g39270;LOC_Os02g35500	K00109+K00109+K01580+K01580+K01580+K01640+K01640+K01640+K01641+K01641+K01641+K01652+K01652+K01652+K01653+K01653+K01692+K16871+K18121+K18121
Phosphatidylinositol signaling system	ko04070	58 out of 4019 1.44314506096044%	150 out of 14881 1.00799677441032%	0.00117667	0.163558	LOC_Os06g13120;LOC_Os09g38330;LOC_Os11g04840;LOC_Os11g04900;LOC_Os02g57660;LOC_Os03g24160;LOC_Os03g49510;LOC_Os04g54200;LOC_Os07g01530;LOC_Os08g08110;LOC_Os12g12260;LOC_Os02g54650;LOC_Os10g01480;LOC_Os10g42550;LOC_Os03g12840;LOC_Os02g32370;LOC_Os07g38580;LOC_Os08g33200;LOC_Os09g23740;LOC_Os03g28140;LOC_Os01g55360;LOC_Os02g03460;LOC_Os10g39150;LOC_Os02g07350;LOC_Os08g32960;LOC_Os08g41270;LOC_Os04g…	K00889+K00889+K00889+K00889+K00889+K00889+K00889+K00901+K00901+K00901+K00901+K00901+K00913+K00913+K00913+K00915+K00921+K00921+K00921+K00921+K00981+K00981+K01092+K01092+K01099+K01099+K02183+K02183+K02183+K02183+K02183+K02183+K02183+K02183+K02183+K02183+K02183+K02183+K02183+K02183+K02183+K02183+K02183+K05857+K05857+K13024+K15422+K18081+K18081+K18081+K18081+K18649+K19801+K20279+K20279+K20279+K20279+…
Fructose and mannose metabolism	ko00051	44 out of 4019 1.09479970141826%	109 out of 14881 0.732477656071501%	0.00164332	0.228421	LOC_Os08g43190;LOC_Os05g09500;LOC_Os01g52450;LOC_Os01g53930;LOC_Os01g71320;LOC_Os08g02120;LOC_Os01g66940;LOC_Os03g40550;LOC_Os05g10650;LOC_Os05g35420;LOC_Os06g05860;LOC_Os01g09570;LOC_Os08g34050;LOC_Os08g43580;LOC_Os10g26570;LOC_Os06g22060;LOC_Os01g72420;LOC_Os03g09840;LOC_Os08g13930;LOC_Os01g62840;LOC_Os03g18310;LOC_Os08g02700;LOC_Os08g36570;LOC_Os11g07020;LOC_Os12g07210;LOC_Os01g67860;LOC_Os04g…	K00008+K00844+K00844+K00844+K00844+K00847+K00847+K00847+K00850+K00850+K00850+K00850+K00850+K00850+K00850+K00895+K00895+K00895+K00966+K00966+K01103+K01623+K01623+K01623+K01623+K01623+K01803+K01803+K01803+K01805+K01805+K01809+K01809+K02377+K02377+K03841+K05305+K17497+K17497+K19355+K19355+K19355+K19355+K19355
Brassinosteroid biosynthesis	ko00905	23 out of 4019 0.572281662105001%	49 out of 14881 0.329278946307372%	0.00218024	0.303053	LOC_Os03g12660;LOC_Os12g04480;LOC_Os03g40540;LOC_Os04g39130;LOC_Os04g39430;LOC_Os05g12380;LOC_Os06g12810;LOC_Os06g12870;LOC_Os06g16150;LOC_Os06g16170;LOC_Os06g16240;LOC_Os06g16250;LOC_Os06g33330;LOC_Os07g31550;LOC_Os01g46400;LOC_Os02g49650;LOC_Os02g49660;LOC_Os06g39880;LOC_Os01g29150;LOC_Os09g26960;LOC_Os09g26970;LOC_Os09g26980;LOC_Os02g29960	K09587+K09588+K09590+K12639+K12639+K12639+K12639+K12639+K12639+K12639+K12639+K12639+K12639+K12639+K12639+K12639+K12639+K15639+K15639+K20623+K20623+K20623+K20623
Non-homologous end-joining	ko03450	7 out of 4019 0.174172679771087%	9 out of 14881 0.0604798064646193%	0.00219717	0.305407	LOC_Os06g13020;LOC_Os05g46270;LOC_Os04g54340;LOC_Os08g08030;LOC_Os02g29464;LOC_Os07g08729;LOC_Os03g63920	K03512+K04799+K10865+K10865+K10866+K10884+K10885
Steroid biosynthesis	ko00100	29 out of 4019 0.721572530480219%	66 out of 14881 0.443518580740542%	0.00221667	0.308117	LOC_Os09g39220;LOC_Os01g25189;LOC_Os01g04260;LOC_Os03g12900;LOC_Os07g10600;LOC_Os03g59040;LOC_Os01g33784;LOC_Os11g35710;LOC_Os02g04710;LOC_Os02g04730;LOC_Os02g04760;LOC_Os05g12040;LOC_Os07g37980;LOC_Os11g32240;LOC_Os02g21810;LOC_Os05g14500;LOC_Os09g34090;LOC_Os10g29170;LOC_Os02g48460;LOC_Os03g29170;LOC_Os03g04340;LOC_Os11g19700;LOC_Os10g25780;LOC_Os01g11340;LOC_Os10g39810;LOC_Os07g01150;LOC_Os11g…	K00222+K00222+K00227+K00511+K00559+K00801+K01052+K01853+K01853+K01853+K01853+K05917+K05917+K05917+K05917+K07748+K07748+K07748+K07748+K07748+K08242+K08246+K09828+K09832+K14423+K14424+K14424+K14674+K14674
Biosynthesis of secondary metabolites	ko01110	900 out of 4019 22.3936302562827%	3099 out of 14881 20.8252133593172%	0.00233001	0.323872	LOC_Os10g07229;LOC_Os11g10520;LOC_Os01g62860;LOC_Os01g62870;LOC_Os05g41590;LOC_Os07g12640;LOC_Os01g71280;LOC_Os01g74000;LOC_Os01g13190;LOC_Os02g01510;LOC_Os08g40180;LOC_Os09g31970;LOC_Os06g03540;LOC_Os06g03560;LOC_Os06g03700;LOC_Os10g33800;LOC_Os02g40900;LOC_Os05g49880;LOC_Os07g43700;LOC_Os08g33720;LOC_Os01g32130;LOC_Os04g40310;LOC_Os02g38200;LOC_Os05g49760;LOC_Os06g02144;LOC_Os02g38840;LOC_Os03g…	K00001+K00001+K00002+K00002+K00006+K00006+K00006+K00006+K00013+K00016+K00021+K00021+K00025+K00025+K00025+K00025+K00025+K00026+K00026+K00026+K00026+K00030+K00030+K00031+K00033+K00036+K00036+K00052+K00052+K00053+K00053+K00083+K00083+K00083+K00083+K00083+K00088+K00099+K00121+K00121+K00128+K00128+K00133+K00133+K00133+K00133+K00134+K00134+K00134+K00145+K00145+K00145+K00145+K00161+K00161+K00166+K00215+…
Arginine biosynthesis	ko00220	24 out of 4019 0.597163473500871%	52 out of 14881 0.349438881795578%	0.00234058	0.325341	LOC_Os05g49840;LOC_Os01g46240;LOC_Os01g51360;LOC_Os03g42110;LOC_Os04g45970;LOC_Os02g43470;LOC_Os04g05010;LOC_Os10g25130;LOC_Os10g25140;LOC_Os07g27780;LOC_Os02g44000;LOC_Os03g19280;LOC_Os02g50240;LOC_Os03g12290;LOC_Os03g50490;LOC_Os12g13320;LOC_Os06g30380;LOC_Os09g19980;LOC_Os02g01440;LOC_Os01g55540;LOC_Os03g03670;LOC_Os07g29290;LOC_Os07g39690;LOC_Os03g31690	K00145+K00145+K00145+K00145+K00261+K00261+K00611+K00814+K00814+K00818+K00930+K01755+K01915+K01915+K01915+K01940+K13427+K13427+K13427+K14454+K14677+K14682+K14682+K14682
Photosynthesis - antenna proteins	ko00196	10 out of 4019 0.248818113958696%	16 out of 14881 0.107519655937101%	0.00307733	0.427749	LOC_Os07g38960;LOC_Os09g26810;LOC_Os02g10390;LOC_Os09g17740;LOC_Os01g41710;LOC_Os03g39610;LOC_Os07g37550;LOC_Os11g13890;LOC_Os04g38410;LOC_Os09g12540	K08908+K08908+K08909+K08912+K08912+K08913+K08914+K08916+K08917+K14172
Vitamin B6 metabolism	ko00750	15 out of 4019 0.373227170938044%	29 out of 14881 0.194879376385996%	0.00401522	0.558115	LOC_Os03g57840;LOC_Os05g47640;LOC_Os04g26870;LOC_Os04g26910;LOC_Os07g05000;LOC_Os10g28320;LOC_Os01g43090;LOC_Os07g01020;LOC_Os10g01080;LOC_Os10g08220;LOC_Os11g48080;LOC_Os01g39280;LOC_Os02g03740;LOC_Os01g41660;LOC_Os02g13290	K00275+K01733+K05275+K05275+K05275+K05275+K05275+K06215+K06215+K06215+K06215+K06215+K08681+K13248+K13248
Other types of O-glycan biosynthesis	ko00514	23 out of 4019 0.572281662105001%	51 out of 14881 0.342718903299509%	0.00411209	0.571581	LOC_Os07g38490;LOC_Os01g13560;LOC_Os03g15740;LOC_Os03g18360;LOC_Os04g45160;LOC_Os06g05940;LOC_Os02g42920;LOC_Os10g39020;LOC_Os02g45700;LOC_Os03g03270;LOC_Os03g16334;LOC_Os07g46380;LOC_Os01g31370;LOC_Os01g72610;LOC_Os01g72620;LOC_Os01g67750;LOC_Os01g16600;LOC_Os04g08630;LOC_Os01g69190;LOC_Os02g13160;LOC_Os01g03050;LOC_Os03g38930;LOC_Os03g52160	K03691+K09667+K09667+K09667+K13667+K13667+K13667+K13675+K13675+K13675+K13675+K18134+K18134+K18134+K18134+K20781+K20782+K20783+K20783+K20783+K20784+K20784+K20784
Glycerolipid metabolism	ko00561	56 out of 4019 1.3933814381687%	152 out of 14881 1.02143673140246%	0.00487843	0.678102	LOC_Os01g62860;LOC_Os01g62870;LOC_Os06g15990;LOC_Os12g07810;LOC_Os10g42720;LOC_Os04g51280;LOC_Os06g02600;LOC_Os06g05550;LOC_Os06g50950;LOC_Os01g54470;LOC_Os02g01980;LOC_Os02g18990;LOC_Os02g40440;LOC_Os03g38350;LOC_Os04g54200;LOC_Os07g01530;LOC_Os08g08110;LOC_Os12g12260;LOC_Os02g54650;LOC_Os01g10250;LOC_Os01g21560;LOC_Os09g23150;LOC_Os11g01040;LOC_Os01g49380;LOC_Os01g62010;LOC_Os03g51010;LOC_Os08g…	K00002+K00002+K00128+K00128+K00630+K00655+K00655+K00679+K00679+K00679+K00679+K00679+K00679+K00679+K00901+K00901+K00901+K00901+K00901+K01054+K01054+K01054+K01054+K01054+K01054+K01054+K03715+K03715+K03715+K06116+K06118+K06119+K06119+K06119+K07407+K09480+K09480+K09480+K13506+K13508+K13508+K13508+K13508+K13508+K13508+K13509+K14674+K14674+K15728+K18693+K18693+K18693+K18693+K21362+K21362+K22849
Pyruvate metabolism	ko00620	53 out of 4019 1.31873600398109%	143 out of 14881 0.96095692493784%	0.00526867	0.732346	LOC_Os02g01510;LOC_Os06g03540;LOC_Os06g03560;LOC_Os06g03700;LOC_Os10g33800;LOC_Os02g40900;LOC_Os05g49880;LOC_Os07g43700;LOC_Os08g33720;LOC_Os01g32130;LOC_Os01g22480;LOC_Os11g37300;LOC_Os11g37390;LOC_Os05g09440;LOC_Os01g09320;LOC_Os01g54030;LOC_Os02g44550;LOC_Os06g15990;LOC_Os12g07810;LOC_Os06g13720;LOC_Os02g50620;LOC_Os01g23610;LOC_Os03g45990;LOC_Os06g01630;LOC_Os06g05740;LOC_Os02g01500;LOC_Os04g…	K00016+K00025+K00025+K00025+K00025+K00025+K00026+K00026+K00026+K00026+K00028+K00028+K00028+K00029+K00029+K00029+K00029+K00128+K00128+K00161+K00161+K00382+K00382+K00627+K00627+K00627+K00873+K00873+K00873+K00873+K00873+K00873+K01006+K01006+K01069+K01069+K01512+K01595+K01595+K01610+K01638+K01649+K01649+K01679+K01759+K01895+K01895+K01913+K01913+K01963+K01963+K18881+K18881
alpha-Linolenic acid metabolism	ko00592	43 out of 4019 1.06991789002239%	112 out of 14881 0.752637591559707%	0.00552003	0.767284	LOC_Os04g28990;LOC_Os04g30420;LOC_Os09g32570;LOC_Os05g07090;LOC_Os06g23870;LOC_Os07g46690;LOC_Os11g39220;LOC_Os03g53630;LOC_Os04g37430;LOC_Os05g28770;LOC_Os08g39840;LOC_Os08g39850;LOC_Os02g10120;LOC_Os03g15460;LOC_Os03g50030;LOC_Os03g12500;LOC_Os03g55800;LOC_Os06g11210;LOC_Os06g11260;LOC_Os06g11280;LOC_Os06g11290;LOC_Os08g35740;LOC_Os01g27230;LOC_Os02g35310;LOC_Os10g31950;LOC_Os05g01140;LOC_Os01g…	K00224+K00224+K00224+K00232+K00232+K00232+K00232+K00232+K00454+K00454+K00454+K00454+K00454+K01047+K01047+K01723+K01723+K05894+K05894+K05894+K05894+K05894+K05894+K05894+K07513+K08241+K10526+K10526+K10526+K10527+K10527+K10528+K10529+K14674+K14674+K16818+K16818+K16818+K16818+K16818+K16818+K16818+K18857
Mismatch repair	ko03430	40 out of 4019 0.995272455834785%	104 out of 14881 0.698877763591156%	0.00701035	0.974438	LOC_Os01g45530;LOC_Os01g10690;LOC_Os08g06620;LOC_Os07g30980;LOC_Os02g56130;LOC_Os04g34620;LOC_Os04g58410;LOC_Os06g44240;LOC_Os10g36530;LOC_Os02g08330;LOC_Os04g51794;LOC_Os05g02040;LOC_Os06g01370;LOC_Os06g22380;LOC_Os10g23110;LOC_Os12g35460;LOC_Os12g35465;LOC_Os12g43000;LOC_Os01g55030;LOC_Os01g62750;LOC_Os01g73070;LOC_Os03g11540;LOC_Os01g72880;LOC_Os05g19270;LOC_Os04g42784;LOC_Os01g08540;LOC_Os09g…	K03111+K03504+K03505+K03657+K04802+K07456+K07456+K07456+K07456+K07456+K07466+K07466+K07466+K07466+K07466+K07466+K07466+K07466+K07466+K07466+K07466+K07466+K08734+K08735+K08737+K08737+K08739+K10739+K10746+K10747+K10747+K10755+K10755+K10755+K10755+K10755+K10756+K10756+K10756+K10858
Propanoate metabolism	ko00640	23 out of 4019 0.572281662105001%	53 out of 14881 0.356158860291647%	0.00729615	1	LOC_Os02g01510;LOC_Os12g08260;LOC_Os05g07090;LOC_Os06g23870;LOC_Os07g46690;LOC_Os11g39220;LOC_Os03g53630;LOC_Os01g23610;LOC_Os03g45990;LOC_Os03g19680;LOC_Os04g33190;LOC_Os02g32490;LOC_Os04g57920;LOC_Os06g39748;LOC_Os10g21274;LOC_Os10g40540;LOC_Os12g23180;LOC_Os01g29610;LOC_Os01g54860;LOC_Os08g04450;LOC_Os09g04670;LOC_Os09g33480;LOC_Os11g11020	K00016+K00166+K00232+K00232+K00232+K00232+K00232+K00382+K00382+K01692+K01895+K01895+K01899+K01963+K01963+K05605+K05605+K05605+K05605+K09699+K09699+K09699+K09699
Pentose phosphate pathway	ko00030	32 out of 4019 0.796217964667828%	80 out of 14881 0.537598279685505%	0.00776568	1	LOC_Os06g02144;LOC_Os02g38840;LOC_Os03g20300;LOC_Os08g34210;LOC_Os05g10650;LOC_Os05g35420;LOC_Os06g05860;LOC_Os01g09570;LOC_Os08g34050;LOC_Os08g43580;LOC_Os10g26570;LOC_Os01g47550;LOC_Os06g22060;LOC_Os01g72420;LOC_Os03g09840;LOC_Os02g03540;LOC_Os03g01018;LOC_Os07g41280;LOC_Os08g43370;LOC_Os03g30300;LOC_Os08g02700;LOC_Os08g36570;LOC_Os11g07020;LOC_Os12g07210;LOC_Os01g67860;LOC_Os07g12160;LOC_Os03g…	K00033+K00036+K00036+K00131+K00850+K00850+K00850+K00850+K00850+K00850+K00850+K00852+K00895+K00895+K00895+K00948+K00948+K01057+K01057+K01057+K01623+K01623+K01623+K01623+K01623+K01625+K01783+K01807+K01807+K01835+K01835+K03841
Inositol phosphate metabolism	ko00562	49 out of 4019 1.21920875839761%	133 out of 14881 0.893757139977152%	0.00806773	1	LOC_Os06g36560;LOC_Os06g13120;LOC_Os09g38330;LOC_Os11g04840;LOC_Os11g04900;LOC_Os02g57660;LOC_Os03g24160;LOC_Os03g49510;LOC_Os10g01480;LOC_Os10g42550;LOC_Os03g12840;LOC_Os02g32370;LOC_Os07g38580;LOC_Os08g33200;LOC_Os09g23740;LOC_Os03g28140;LOC_Os10g39150;LOC_Os02g07350;LOC_Os08g32960;LOC_Os08g41270;LOC_Os08g35910;LOC_Os03g61130;LOC_Os09g34290;LOC_Os09g34300;LOC_Os04g44870;LOC_Os04g58570;LOC_Os01g…	K00469+K00889+K00889+K00889+K00889+K00889+K00889+K00889+K00913+K00913+K00913+K00915+K00921+K00921+K00921+K00921+K01092+K01092+K01099+K01099+K01114+K01114+K01765+K01765+K01803+K01803+K01803+K01858+K03103+K05857+K05857+K15422+K18081+K18081+K18081+K18081+K18649+K19517+K19801+K20279+K20279+K20279+K20279+K21797+K22913+K22913+K22913+K22913+K22913
AGE-RAGE signaling pathway in diabetic complications	ko04933	20 out of 4019 0.497636227917392%	45 out of 14881 0.302399032323097%	0.00876419	1	LOC_Os05g05160;LOC_Os05g49140;LOC_Os05g50560;LOC_Os01g43910;LOC_Os01g12900;LOC_Os08g17820;LOC_Os08g33430;LOC_Os02g06580;LOC_Os11g01270;LOC_Os12g01240;LOC_Os05g39080;LOC_Os06g40710;LOC_Os06g49040;LOC_Os08g25820;LOC_Os09g12770;LOC_Os02g47190;LOC_Os02g58110;LOC_Os03g20900;LOC_Os06g05890;LOC_Os02g39360	K04371+K04371+K04371+K04371+K04392+K05740+K05740+K05740+K05857+K05857+K06236+K06236+K06236+K06236+K06236+K06236+K06236+K06236+K19720+K19720
Valine, leucine and isoleucine biosynthesis	ko00290	15 out of 4019 0.373227170938044%	31 out of 14881 0.208319333378133%	0.00883337	1	LOC_Os12g05210;LOC_Os03g45320;LOC_Os01g10300;LOC_Os10g12354;LOC_Os03g12890;LOC_Os11g04670;LOC_Os12g04440;LOC_Os01g03820;LOC_Os01g14050;LOC_Os02g20970;LOC_Os11g14950;LOC_Os02g39570;LOC_Os08g44530;LOC_Os02g03260;LOC_Os03g50510	K00052+K00052+K00053+K00053+K00826+K01649+K01649+K01652+K01652+K01652+K01653+K01653+K01687+K01703+K01754
Glycosphingolipid biosynthesis - ganglio series	ko00604	14 out of 4019 0.348345359542175%	29 out of 14881 0.194879376385996%	0.0115559	1	LOC_Os04g42760;LOC_Os01g63970;LOC_Os02g02620;LOC_Os05g46200;LOC_Os08g43570;LOC_Os09g25590;LOC_Os09g36810;LOC_Os12g24170;LOC_Os01g39830;LOC_Os03g15020;LOC_Os05g02510;LOC_Os05g34320;LOC_Os06g19780;LOC_Os07g38790	K03368+K03368+K03368+K12309+K12309+K12309+K12309+K12309+K12309+K12309+K12373+K12373+K12373+K12373
Benzoxazinoid biosynthesis	ko00402	11 out of 4019 0.273699925354566%	21 out of 14881 0.141119548417445%	0.0118305	1	LOC_Os03g58290;LOC_Os03g58320;LOC_Os11g25454;LOC_Os03g64280;LOC_Os04g10290;LOC_Os04g10350;LOC_Os08g30080;LOC_Os08g30100;LOC_Os08g30150;LOC_Os08g30210;LOC_Os03g48430	K13222+K13222+K13227+K13229+K13229+K13229+K13229+K13229+K13229+K13229+K13229
Ether lipid metabolism	ko00565	25 out of 4019 0.62204528489674%	61 out of 14881 0.409918688260198%	0.0123769	1	LOC_Os08g31850;LOC_Os08g31860;LOC_Os08g31880;LOC_Os03g15460;LOC_Os03g50030;LOC_Os05g34790;LOC_Os10g36810;LOC_Os08g35910;LOC_Os03g61130;LOC_Os05g07880;LOC_Os06g40170;LOC_Os06g40180;LOC_Os07g15680;LOC_Os01g07760;LOC_Os01g20860;LOC_Os09g37100;LOC_Os10g38060;LOC_Os03g02740;LOC_Os03g55020;LOC_Os03g55030;LOC_Os06g49790;LOC_Os04g06280;LOC_Os03g59620;LOC_Os06g44060;LOC_Os02g31290	K00993+K00993+K00993+K01047+K01047+K01062+K01062+K01114+K01114+K01115+K01115+K01115+K01115+K01115+K01115+K01115+K01115+K01115+K04628+K04628+K13510+K14674+K14674+K16860+K16860
Aminoacyl-tRNA biosynthesis	ko00970	58 out of 4019 1.44314506096044%	166 out of 14881 1.11551643034742%	0.0145412	1	LOC_Os01g03500;LOC_Os01g49330;LOC_Os08g05490;LOC_Os08g23110;LOC_Os12g35570;LOC_Os08g19850;LOC_Os02g33500;LOC_Os05g15150;LOC_Os01g03020;LOC_Os09g21110;LOC_Os04g57130;LOC_Os06g43760;LOC_Os07g01620;LOC_Os07g01660;LOC_Os11g07670;LOC_Os11g10850;LOC_Os12g07580;LOC_Os01g43610;LOC_Os01g54570;LOC_Os01g60810;LOC_Os02g09100;LOC_Os02g53770;LOC_Os03g10150;LOC_Os06g13660;LOC_Os07g15440;LOC_Os07g06940;LOC_Os10g…	K00604+K00604+K01866+K01866+K01867+K01868+K01868+K01869+K01869+K01869+K01870+K01870+K01870+K01870+K01870+K01870+K01870+K01870+K01870+K01870+K01870+K01870+K01870+K01872+K01872+K01873+K01873+K01873+K01873+K01873+K01874+K01875+K01876+K01880+K01880+K01881+K01883+K01885+K01886+K01887+K01889+K01890+K01892+K01892+K01892+K01893+K02433+K02433+K02433+K02433+K02433+K02433+K02433+K02433+K02434+K02435+K04567+…
Synthesis and degradation of ketone bodies	ko00072	6 out of 4019 0.149290868375218%	9 out of 14881 0.0604798064646193%	0.0148544	1	LOC_Os01g17390;LOC_Os11g04210;LOC_Os12g04020;LOC_Os08g43170;LOC_Os09g34960;LOC_Os03g02710	K01640+K01640+K01640+K01641+K01641+K01641
2-Oxocarboxylic acid metabolism	ko01210	42 out of 4019 1.04503607862652%	116 out of 14881 0.779517505543982%	0.0183823	1	LOC_Os04g40310;LOC_Os02g38200;LOC_Os05g49760;LOC_Os12g05210;LOC_Os03g45320;LOC_Os01g10300;LOC_Os10g12354;LOC_Os01g70210;LOC_Os02g21630;LOC_Os03g55280;LOC_Os03g63370;LOC_Os05g49840;LOC_Os01g46240;LOC_Os01g51360;LOC_Os03g42110;LOC_Os10g25130;LOC_Os10g25140;LOC_Os07g27780;LOC_Os03g12890;LOC_Os01g47670;LOC_Os01g48446;LOC_Os01g70300;LOC_Os02g44000;LOC_Os02g10070;LOC_Os11g04670;LOC_Os12g04440;LOC_Os01g…	K00030+K00030+K00031+K00052+K00052+K00053+K00053+K00133+K00133+K00133+K00133+K00145+K00145+K00145+K00145+K00814+K00814+K00818+K00826+K00928+K00928+K00928+K00930+K01647+K01649+K01649+K01652+K01652+K01652+K01653+K01653+K01681+K01681+K01687+K01703+K11820+K12153+K14454+K14677+K14682+K14682+K14682
Sulfur metabolism	ko00920	24 out of 4019 0.597163473500871%	61 out of 14881 0.409918688260198%	0.0240702	1	LOC_Os08g41830;LOC_Os12g25630;LOC_Os01g52260;LOC_Os02g10830;LOC_Os03g04140;LOC_Os03g10050;LOC_Os03g10500;LOC_Os09g32750;LOC_Os11g27530;LOC_Os12g41500;LOC_Os07g37220;LOC_Os07g37230;LOC_Os06g36820;LOC_Os11g03410;LOC_Os12g03100;LOC_Os01g59920;LOC_Os02g12900;LOC_Os03g20850;LOC_Os03g25940;LOC_Os07g32570;LOC_Os04g08350;LOC_Os04g02050;LOC_Os12g08270;LOC_Os11g43934	K00387+K00387+K00640+K00640+K00640+K00640+K00860+K00988+K00988+K01011+K01082+K01082+K01738+K01738+K01738+K01738+K01738+K01738+K01739+K05907+K13034+K13811+K15422+K17285
Glycosaminoglycan degradation	ko00531	17 out of 4019 0.422990793729784%	40 out of 14881 0.268799139842752%	0.0245335	1	LOC_Os06g08090;LOC_Os03g11320;LOC_Os04g33200;LOC_Os05g06360;LOC_Os11g14080;LOC_Os11g34110;LOC_Os05g46200;LOC_Os08g43570;LOC_Os09g25590;LOC_Os09g36810;LOC_Os12g24170;LOC_Os01g39830;LOC_Os03g15020;LOC_Os05g02510;LOC_Os05g34320;LOC_Os06g19780;LOC_Os07g38790	K07964+K07964+K10532+K10532+K10532+K10532+K12309+K12309+K12309+K12309+K12309+K12309+K12309+K12373+K12373+K12373+K12373
Glycine, serine and threonine metabolism	ko00260	42 out of 4019 1.04503607862652%	118 out of 14881 0.79295746253612%	0.0247079	1	LOC_Os04g55720;LOC_Os08g34720;LOC_Os02g45530;LOC_Os03g02700;LOC_Os01g70210;LOC_Os02g21630;LOC_Os03g55280;LOC_Os03g63370;LOC_Os04g20164;LOC_Os04g40040;LOC_Os06g23114;LOC_Os01g51410;LOC_Os12g35890;LOC_Os01g23610;LOC_Os03g45990;LOC_Os06g48510;LOC_Os05g35440;LOC_Os12g22030;LOC_Os01g65410;LOC_Os03g52840;LOC_Os05g39770;LOC_Os03g07570;LOC_Os02g58510;LOC_Os01g47670;LOC_Os01g48446;LOC_Os01g70300;LOC_Os12g…	K00058+K00058+K00108+K00108+K00133+K00133+K00133+K00133+K00276+K00276+K00276+K00281+K00306+K00382+K00382+K00499+K00600+K00600+K00600+K00600+K00827+K00827+K00872+K00928+K00928+K00928+K01079+K01079+K01620+K01696+K01733+K01754+K02437+K06001+K12235+K12524+K12524+K15634+K15634+K15919+K15919+K15919
Carbon fixation in photosynthetic organisms	ko00710	46 out of 4019 1.14456332421%	131 out of 14881 0.880317182985014%	0.024859	1	LOC_Os06g03540;LOC_Os06g03560;LOC_Os06g03700;LOC_Os10g33800;LOC_Os02g40900;LOC_Os05g49880;LOC_Os07g43700;LOC_Os08g33720;LOC_Os01g32130;LOC_Os01g22480;LOC_Os11g37300;LOC_Os11g37390;LOC_Os05g09440;LOC_Os01g09320;LOC_Os01g54030;LOC_Os02g44550;LOC_Os01g34670;LOC_Os02g37950;LOC_Os02g38920;LOC_Os10g25130;LOC_Os10g25140;LOC_Os04g50880;LOC_Os10g30550;LOC_Os05g33570;LOC_Os03g31750;LOC_Os08g27840;LOC_Os09g…	K00025+K00025+K00025+K00025+K00025+K00026+K00026+K00026+K00026+K00028+K00028+K00028+K00029+K00029+K00029+K00029+K00134+K00134+K00134+K00814+K00814+K00855+K00927+K01006+K01006+K01595+K01595+K01601+K01601+K01601+K01602+K01610+K01623+K01623+K01623+K01623+K01623+K01783+K01803+K01803+K01803+K01807+K01807+K03841+K05298+K14454
Glutathione metabolism	ko00480	65 out of 4019 1.61731774073153%	194 out of 14881 1.30367582823735%	0.0262054	1	LOC_Os05g49760;LOC_Os06g02144;LOC_Os02g38840;LOC_Os03g20300;LOC_Os01g22430;LOC_Os10g28000;LOC_Os11g36830;LOC_Os11g38140;LOC_Os11g38500;LOC_Os04g46960;LOC_Os06g08670;LOC_Os02g44500;LOC_Os04g35520;LOC_Os08g41090;LOC_Os08g43560;LOC_Os09g36750;LOC_Os12g07830;LOC_Os03g17690;LOC_Os05g05610;LOC_Os05g05620;LOC_Os07g07320;LOC_Os07g28480;LOC_Os08g23090;LOC_Os08g43680;LOC_Os09g29200;LOC_Os09g37240;LOC_Os10g…	K00031+K00033+K00036+K00036+K00383+K00383+K00383+K00383+K00383+K00432+K00432+K00432+K00434+K00434+K00434+K00434+K00434+K00434+K00799+K00799+K00799+K00799+K00799+K00799+K00799+K00799+K00799+K00799+K00799+K00799+K00799+K00799+K00799+K00799+K00799+K00799+K00799+K00799+K00799+K00799+K00799+K00799+K00799+K00799+K00799+K00799+K00799+K00799+K00799+K00799+K00799+K00799+K00799+K01255+K01255+K01255+K01255+…
C5-Branched dibasic acid metabolism	ko00660	8 out of 4019 0.199054491166957%	15 out of 14881 0.100799677441032%	0.0273608	1	LOC_Os12g05210;LOC_Os03g45320;LOC_Os01g03820;LOC_Os01g14050;LOC_Os02g20970;LOC_Os11g14950;LOC_Os02g39570;LOC_Os02g03260	K00052+K00052+K01652+K01652+K01652+K01653+K01653+K01703
RNA degradation	ko03018	75 out of 4019 1.86613585469022%	230 out of 14881 1.54559505409583%	0.033679	1	LOC_Os05g10650;LOC_Os05g35420;LOC_Os06g05860;LOC_Os01g09570;LOC_Os08g34050;LOC_Os08g43580;LOC_Os10g26570;LOC_Os07g07310;LOC_Os02g40460;LOC_Os04g39060;LOC_Os05g05300;LOC_Os05g47850;LOC_Os06g20030;LOC_Os08g07790;LOC_Os09g19850;LOC_Os01g31110;LOC_Os01g72820;LOC_Os06g04510;LOC_Os09g20820;LOC_Os11g02320;LOC_Os03g21850;LOC_Os04g35420;LOC_Os07g48360;LOC_Os02g34570;LOC_Os04g43922;LOC_Os01g47256;LOC_Os09g…	K00850+K00850+K00850+K00850+K00850+K00850+K00850+K00962+K00962+K01148+K01148+K01148+K01148+K01148+K01148+K01148+K01148+K01689+K01689+K03514+K03514+K03654+K03654+K03678+K03679+K03681+K04043+K04043+K04077+K04077+K04077+K04077+K04077+K04077+K04077+K04077+K04077+K04077+K04077+K10643+K10643+K11600+K12581+K12581+K12581+K12581+K12586+K12587+K12587+K12589+K12590+K12591+K12598+K12599+K12600+K12604+K12605+…
Glycolysis / Gluconeogenesis	ko00010	72 out of 4019 1.79149042050261%	220 out of 14881 1.47839526913514%	0.0340627	1	LOC_Os10g07229;LOC_Os11g10520;LOC_Os01g62860;LOC_Os01g62870;LOC_Os02g01510;LOC_Os07g42924;LOC_Os03g08999;LOC_Os06g15990;LOC_Os12g07810;LOC_Os08g34210;LOC_Os01g34670;LOC_Os02g37950;LOC_Os02g38920;LOC_Os06g13720;LOC_Os02g50620;LOC_Os01g23610;LOC_Os03g45990;LOC_Os06g01630;LOC_Os06g05740;LOC_Os02g01500;LOC_Os05g09500;LOC_Os01g52450;LOC_Os01g53930;LOC_Os01g71320;LOC_Os05g10650;LOC_Os05g35420;LOC_Os06g…	K00001+K00001+K00002+K00002+K00016+K00121+K00121+K00128+K00128+K00131+K00134+K00134+K00134+K00161+K00161+K00382+K00382+K00627+K00627+K00627+K00844+K00844+K00844+K00844+K00850+K00850+K00850+K00850+K00850+K00850+K00850+K00873+K00873+K00873+K00873+K00873+K00873+K00895+K00895+K00895+K00927+K01568+K01568+K01568+K01610+K01623+K01623+K01623+K01623+K01623+K01689+K01689+K01785+K01785+K01785+K01792+K01792+…
Ribosome	ko03010	145 out of 4019 3.60786265240109%	471 out of 14881 3.16510987164841%	0.0353305	1	LOC_Os06g35470;LOC_Os05g03030;LOC_Os05g34070;LOC_Os03g21480;LOC_Os10g32870;LOC_Os03g03020;LOC_Os05g11710;LOC_Os06g35730;LOC_Os05g15350;LOC_Os05g15370;LOC_Os01g54540;LOC_Os01g67200;LOC_Os03g54860;LOC_Os04g16828;LOC_Os05g22722;LOC_Os08g21840;LOC_Os05g19370;LOC_Os03g40180;LOC_Os05g22724;LOC_Os05g38580;LOC_Os01g62210;LOC_Os10g34320;LOC_Os02g46440;LOC_Os03g48840;LOC_Os03g61260;LOC_Os01g47680;LOC_Os02g…	K02863+K02864+K02865+K02866+K02867+K02867+K02868+K02868+K02871+K02871+K02871+K02871+K02872+K02874+K02874+K02876+K02877+K02877+K02878+K02879+K02879+K02881+K02881+K02881+K02881+K02882+K02884+K02884+K02885+K02885+K02885+K02887+K02887+K02888+K02888+K02890+K02890+K02890+K02892+K02893+K02895+K02895+K02895+K02897+K02897+K02901+K02902+K02904+K02906+K02906+K02907+K02908+K02911+K02911+K02912+K02912+K02913+…
Flavonoid biosynthesis	ko00941	55 out of 4019 1.36849962677283%	164 out of 14881 1.10207647335529%	0.0376101	1	LOC_Os04g49194;LOC_Os04g49210;LOC_Os04g56700;LOC_Os05g25640;LOC_Os01g60450;LOC_Os02g26810;LOC_Os06g06980;LOC_Os08g38920;LOC_Os11g02464;LOC_Os12g02390;LOC_Os02g21520;LOC_Os03g21720;LOC_Os10g39140;LOC_Os01g61610;LOC_Os03g18030;LOC_Os04g53780;LOC_Os04g53810;LOC_Os04g53830;LOC_Os04g53850;LOC_Os04g53860;LOC_Os04g53920;LOC_Os06g46920;LOC_Os07g40974;LOC_Os05g41440;LOC_Os04g31690;LOC_Os04g42250;LOC_Os04g…	K00475+K00475+K00475+K00487+K00487+K00487+K00588+K00588+K01859+K01859+K01859+K01859+K05278+K05278+K05278+K08695+K08695+K08695+K08695+K08695+K08695+K08695+K08695+K09754+K13065+K13065+K13065+K13065+K13065+K13065+K13065+K13065+K13065+K13065+K13065+K13065+K13081+K13082+K13083+K22845+K22845+K22845+K22845+K22845+K22845+K22845+K22845+K22845+K22845+K22845+K22845+K22845+K22845+K22845+K23180
Monobactam biosynthesis	ko00261	12 out of 4019 0.298581736750435%	27 out of 14881 0.181439419393858%	0.0383764	1	LOC_Os01g70210;LOC_Os02g21630;LOC_Os03g55280;LOC_Os03g63370;LOC_Os02g24020;LOC_Os01g47670;LOC_Os01g48446;LOC_Os01g70300;LOC_Os04g18200;LOC_Os08g25390;LOC_Os09g12290;LOC_Os04g02050	K00133+K00133+K00133+K00133+K00215+K00928+K00928+K00928+K01714+K12524+K12524+K13811
Mannose type O-glycan biosynthesis	ko00515	8 out of 4019 0.199054491166957%	16 out of 14881 0.107519655937101%	0.0420167	1	LOC_Os04g12010;LOC_Os06g27560;LOC_Os06g49320;LOC_Os01g02910;LOC_Os10g35020;LOC_Os12g13640;LOC_Os02g22650;LOC_Os03g37010	K18207+K18207+K18207+K18207+K18207+K18207+K18207+K18207
Spliceosome	ko03040	113 out of 4019 2.81164468773327%	367 out of 14881 2.46623210805725%	0.056958	1	LOC_Os05g23740;LOC_Os05g36910;LOC_Os08g31250;LOC_Os09g35810;LOC_Os11g41500;LOC_Os12g09580;LOC_Os01g49430;LOC_Os03g16860;LOC_Os03g16880;LOC_Os03g16920;LOC_Os03g60620;LOC_Os06g05640;LOC_Os06g11420;LOC_Os07g07220;LOC_Os02g01250;LOC_Os03g13760;LOC_Os01g43420;LOC_Os02g13990;LOC_Os10g02630;LOC_Os04g31820;LOC_Os05g01280;LOC_Os05g01290;LOC_Os01g01180;LOC_Os11g30360;LOC_Os11g43620;LOC_Os03g29740;LOC_Os08g…	K03283+K03283+K03283+K03283+K03283+K03283+K03283+K03283+K03283+K03283+K03283+K06063+K06063+K11086+K11088+K11088+K11092+K11092+K11093+K11094+K11094+K11094+K11094+K11094+K11098+K11099+K12662+K12741+K12741+K12741+K12741+K12741+K12741+K12741+K12741+K12741+K12741+K12741+K12811+K12812+K12812+K12812+K12812+K12813+K12813+K12817+K12818+K12818+K12818+K12818+K12818+K12818+K12818+K12818+K12818+K12820+K12823+…
Fatty acid metabolism	ko01212	40 out of 4019 0.995272455834785%	118 out of 14881 0.79295746253612%	0.058445	1	LOC_Os07g07440;LOC_Os07g37420;LOC_Os10g31780;LOC_Os09g10600;LOC_Os05g07090;LOC_Os06g23870;LOC_Os07g46690;LOC_Os11g39220;LOC_Os03g53630;LOC_Os07g47820;LOC_Os03g19680;LOC_Os05g04170;LOC_Os09g33740;LOC_Os06g39748;LOC_Os10g21274;LOC_Os05g36000;LOC_Os08g12840;LOC_Os01g62660;LOC_Os01g65830;LOC_Os01g69080;LOC_Os03g30950;LOC_Os11g06590;LOC_Os12g01160;LOC_Os10g31950;LOC_Os04g36800;LOC_Os07g42420;LOC_Os04g…	K00059+K00059+K00059+K00208+K00232+K00232+K00232+K00232+K00232+K00249+K01692+K01897+K01897+K01963+K01963+K02372+K02372+K03921+K03921+K03921+K03921+K07512+K07512+K07513+K09458+K09458+K10251+K10251+K10251+K10251+K10256+K10256+K10258+K10527+K10527+K10703+K10703+K10781+K10781+K10781
Basal transcription factors	ko03022	25 out of 4019 0.62204528489674%	69 out of 14881 0.463678516228748%	0.0584676	1	LOC_Os10g29660;LOC_Os03g45410;LOC_Os05g22670;LOC_Os05g01710;LOC_Os01g73890;LOC_Os03g10070;LOC_Os01g62820;LOC_Os09g24440;LOC_Os12g40540;LOC_Os07g10520;LOC_Os09g26180;LOC_Os12g04595;LOC_Os10g25770;LOC_Os03g14720;LOC_Os05g43450;LOC_Os01g56550;LOC_Os09g29060;LOC_Os06g01050;LOC_Os10g40790;LOC_Os06g07480;LOC_Os07g38600;LOC_Os12g38620;LOC_Os06g04920;LOC_Os09g12800;LOC_Os02g17470	K03120+K03120+K03122+K03123+K03123+K03124+K03126+K03128+K03129+K03130+K03134+K03136+K03137+K03138+K03139+K03139+K03143+K03144+K03144+K10842+K10845+K14649+K14651+K14651+K14651
Plant hormone signal transduction	ko04075	237 out of 4019 5.8969893008211%	805 out of 14881 5.40958268933539%	0.0605088	1	LOC_Os05g04740;LOC_Os08g38210;LOC_Os09g29930;LOC_Os02g55250;LOC_Os03g55550;LOC_Os06g09180;LOC_Os06g46030;LOC_Os10g33780;LOC_Os02g41460;LOC_Os02g54600;LOC_Os04g14160;LOC_Os04g38042;LOC_Os04g55420;LOC_Os04g56170;LOC_Os04g57630;LOC_Os05g45680;LOC_Os06g39890;LOC_Os06g47650;LOC_Os06g49010;LOC_Os07g31530;LOC_Os07g40630;LOC_Os01g19160;LOC_Os08g17410;LOC_Os09g31438;LOC_Os11g30370;LOC_Os12g22020;LOC_Os01g…	K12126+K12126+K12126+K12126+K12126+K13413+K13413+K13413+K13413+K13413+K13415+K13415+K13415+K13415+K13415+K13415+K13415+K13415+K13415+K13415+K13415+K13415+K13415+K13415+K13415+K13415+K13415+K13415+K13415+K13415+K13415+K13415+K13415+K13415+K13415+K13415+K13415+K13415+K13416+K13422+K13422+K13422+K13422+K13449+K13449+K13449+K13463+K13463+K13464+K13464+K13464+K13464+K13464+K13464+K13464+K13464+K13464+…
Folate biosynthesis	ko00790	22 out of 4019 0.547399850709132%	60 out of 14881 0.403198709764129%	0.0645041	1	LOC_Os01g70430;LOC_Os05g44130;LOC_Os04g56710;LOC_Os08g25580;LOC_Os09g38759;LOC_Os10g35940;LOC_Os02g04740;LOC_Os05g45400;LOC_Os07g42632;LOC_Os06g48620;LOC_Os11g29390;LOC_Os12g26060;LOC_Os02g36340;LOC_Os04g56610;LOC_Os08g43180;LOC_Os09g38772;LOC_Os09g38777;LOC_Os12g40010;LOC_Os05g15530;LOC_Os01g13690;LOC_Os02g17330;LOC_Os03g62040	K00079+K01307+K01495+K01633+K01633+K01930+K03635+K13941+K13941+K13950+K13998+K13998+K14652+K15376+K15631+K15631+K15631+K15631+K18482+K18482+K18482+K18482
Taurine and hypotaurine metabolism	ko00430	10 out of 4019 0.248818113958696%	23 out of 14881 0.154559505409583%	0.0655833	1	LOC_Os08g36320;LOC_Os03g13300;LOC_Os03g51080;LOC_Os05g51470;LOC_Os08g03870;LOC_Os08g04010;LOC_Os09g14700;LOC_Os09g29480;LOC_Os03g45250;LOC_Os03g46310	K01580+K01580+K01580+K10712+K10712+K10712+K10712+K10712+K10712+K10712
Biosynthesis of unsaturated fatty acids	ko01040	20 out of 4019 0.497636227917392%	55 out of 14881 0.369598817283785%	0.081523	1	LOC_Os05g07090;LOC_Os06g23870;LOC_Os07g46690;LOC_Os11g39220;LOC_Os03g53630;LOC_Os04g47120;LOC_Os01g62660;LOC_Os01g65830;LOC_Os01g69080;LOC_Os03g30950;LOC_Os10g31950;LOC_Os04g02620;LOC_Os04g40730;LOC_Os06g19590;LOC_Os02g38440;LOC_Os07g23390;LOC_Os02g48560;LOC_Os07g06800;LOC_Os04g20280;LOC_Os01g05744	K00232+K00232+K00232+K00232+K00232+K01068+K03921+K03921+K03921+K03921+K07513+K10251+K10251+K10251+K10251+K10256+K10256+K10258+K10703+K10703
Nitrogen metabolism	ko00910	20 out of 4019 0.497636227917392%	55 out of 14881 0.369598817283785%	0.081523	1	LOC_Os04g45970;LOC_Os02g43470;LOC_Os05g48200;LOC_Os01g48960;LOC_Os02g52730;LOC_Os01g55950;LOC_Os01g55960;LOC_Os03g52475;LOC_Os02g42330;LOC_Os09g28910;LOC_Os04g33660;LOC_Os02g33030;LOC_Os02g50240;LOC_Os03g12290;LOC_Os03g50490;LOC_Os01g36720;LOC_Os08g36480;LOC_Os10g17780;LOC_Os01g49880;LOC_Os02g53130	K00261+K00261+K00264+K00264+K00366+K01455+K01455+K01455+K01501+K01673+K01674+K01674+K01915+K01915+K01915+K02575+K10534+K10534+K10534+K10534
Isoflavonoid biosynthesis	ko00943	8 out of 4019 0.199054491166957%	18 out of 14881 0.120959612929239%	0.0846558	1	LOC_Os11g20370;LOC_Os04g54560;LOC_Os04g54570;LOC_Os07g23150;LOC_Os01g18620;LOC_Os02g28170;LOC_Os02g28340;LOC_Os04g01140	K13258+K13264+K13264+K13264+K13264+K13264+K13264+K23180
Glycosphingolipid biosynthesis - globo and isoglobo series	ko00603	9 out of 4019 0.223936302562827%	21 out of 14881 0.141119548417445%	0.0859536	1	LOC_Os07g37990;LOC_Os04g42760;LOC_Os01g63970;LOC_Os02g02620;LOC_Os10g35110;LOC_Os05g02510;LOC_Os05g34320;LOC_Os06g19780;LOC_Os07g38790	K01988+K03368+K03368+K03368+K07407+K12373+K12373+K12373+K12373
Pantothenate and CoA biosynthesis	ko00770	18 out of 4019 0.447872605125653%	49 out of 14881 0.329278946307372%	0.0873008	1	LOC_Os01g10300;LOC_Os10g12354;LOC_Os03g12890;LOC_Os01g25880;LOC_Os07g30170;LOC_Os01g59340;LOC_Os06g49180;LOC_Os01g12080;LOC_Os03g17200;LOC_Os01g03820;LOC_Os01g14050;LOC_Os02g20970;LOC_Os11g14950;LOC_Os02g39570;LOC_Os08g44530;LOC_Os08g07880;LOC_Os08g14490;LOC_Os06g10520	K00053+K00053+K00826+K00859+K01431+K01464+K01513+K01513+K01513+K01652+K01652+K01652+K01653+K01653+K01687+K01922+K06133+K09680
Endocytosis	ko04144	119 out of 4019 2.96093555610848%	397 out of 14881 2.66783146293932%	0.0989995	1	LOC_Os06g13120;LOC_Os09g38330;LOC_Os11g04840;LOC_Os11g04900;LOC_Os02g57660;LOC_Os03g24160;LOC_Os03g49510;LOC_Os05g07880;LOC_Os06g40170;LOC_Os06g40180;LOC_Os07g15680;LOC_Os01g07760;LOC_Os01g20860;LOC_Os09g37100;LOC_Os10g38060;LOC_Os03g02740;LOC_Os05g49850;LOC_Os01g05370;LOC_Os08g41020;LOC_Os09g39960;LOC_Os10g10580;LOC_Os10g40770;LOC_Os10g41820;LOC_Os12g26180;LOC_Os01g48900;LOC_Os02g16080;LOC_Os03g…	K00889+K00889+K00889+K00889+K00889+K00889+K00889+K01115+K01115+K01115+K01115+K01115+K01115+K01115+K01115+K01115+K01528+K01528+K01528+K01528+K01528+K01528+K01528+K01528+K01528+K01528+K01528+K03283+K03283+K03283+K03283+K03283+K03283+K03283+K03283+K03283+K03283+K03283+K04645+K05747+K05747+K05747+K05747+K05747+K05747+K05747+K05747+K05757+K07897+K07897+K07901+K07901+K07904+K07904+K07904+K07904+K07904+…
Lysine biosynthesis	ko00300	12 out of 4019 0.298581736750435%	31 out of 14881 0.208319333378133%	0.105158	1	LOC_Os01g70210;LOC_Os02g21630;LOC_Os03g55280;LOC_Os03g63370;LOC_Os02g24020;LOC_Os01g47670;LOC_Os01g48446;LOC_Os01g70300;LOC_Os04g18200;LOC_Os03g18810;LOC_Os08g25390;LOC_Os09g12290	K00133+K00133+K00133+K00133+K00215+K00928+K00928+K00928+K01714+K10206+K12524+K12524
DNA replication	ko03030	37 out of 4019 0.920627021647176%	114 out of 14881 0.766077548551845%	0.114457	1	LOC_Os06g08300;LOC_Os04g54500;LOC_Os08g07840;LOC_Os11g33100;LOC_Os07g22400;LOC_Os07g30820;LOC_Os01g45530;LOC_Os01g10690;LOC_Os08g06620;LOC_Os03g63530;LOC_Os05g46270;LOC_Os02g56130;LOC_Os04g51794;LOC_Os05g02040;LOC_Os06g01370;LOC_Os06g22380;LOC_Os10g23110;LOC_Os12g35460;LOC_Os12g35465;LOC_Os12g43000;LOC_Os01g55030;LOC_Os01g62750;LOC_Os01g73070;LOC_Os03g11540;LOC_Os02g58220;LOC_Os04g40050;LOC_Os02g…	K02209+K02335+K02335+K02540+K02685+K02685+K03111+K03504+K03505+K03506+K04799+K04802+K07466+K07466+K07466+K07466+K07466+K07466+K07466+K07466+K07466+K07466+K07466+K07466+K10739+K10744+K10745+K10747+K10747+K10755+K10755+K10755+K10755+K10755+K10756+K10756+K10756
Selenocompound metabolism	ko00450	22 out of 4019 0.547399850709132%	64 out of 14881 0.430078623748404%	0.118558	1	LOC_Os08g09010;LOC_Os08g09020;LOC_Os08g09040;LOC_Os08g09060;LOC_Os08g09080;LOC_Os08g13440;LOC_Os09g14880;LOC_Os02g48290;LOC_Os04g58720;LOC_Os04g59520;LOC_Os05g30750;LOC_Os07g30020;LOC_Os10g33970;LOC_Os12g08670;LOC_Os12g42876;LOC_Os12g42884;LOC_Os09g28050;LOC_Os03g25940;LOC_Os10g37340;LOC_Os03g11120;LOC_Os05g01470;LOC_Os04g02050	K00384+K00384+K00384+K00384+K00384+K00384+K00384+K00384+K00549+K00549+K00549+K00549+K00549+K00549+K00549+K00549+K00816+K01739+K01761+K01874+K08247+K13811
Amino sugar and nucleotide sugar metabolism	ko00520	105 out of 4019 2.61259019656631%	352 out of 14881 2.36543243061622%	0.126403	1	LOC_Os07g35020;LOC_Os09g09040;LOC_Os12g25690;LOC_Os03g40720;LOC_Os03g55070;LOC_Os05g40990;LOC_Os05g46500;LOC_Os01g07890;LOC_Os01g07910;LOC_Os01g50870;LOC_Os09g31310;LOC_Os05g41150;LOC_Os01g59670;LOC_Os11g03900;LOC_Os12g03720;LOC_Os05g09500;LOC_Os01g52450;LOC_Os01g53930;LOC_Os01g71320;LOC_Os08g02120;LOC_Os01g66940;LOC_Os03g40550;LOC_Os06g41384;LOC_Os08g13930;LOC_Os01g62840;LOC_Os05g49130;LOC_Os05g…	K00012+K00012+K00012+K00012+K00012+K00326+K00326+K00326+K00326+K00326+K00621+K00770+K00770+K00820+K00820+K00844+K00844+K00844+K00844+K00847+K00847+K00847+K00963+K00966+K00966+K00972+K00975+K00975+K01097+K01183+K01183+K01183+K01183+K01183+K01183+K01183+K01183+K01183+K01183+K01183+K01183+K01183+K01183+K01183+K01209+K01209+K01209+K01209+K01209+K01209+K01784+K01784+K01784+K01809+K01809+K01835+K01835+…
Protein processing in endoplasmic reticulum	ko04141	125 out of 4019 3.1102264244837%	423 out of 14881 2.84255090383711%	0.127672	1	LOC_Os04g57510;LOC_Os01g69220;LOC_Os09g10054;LOC_Os11g26910;LOC_Os12g40390;LOC_Os05g23740;LOC_Os05g36910;LOC_Os08g31250;LOC_Os09g35810;LOC_Os11g41500;LOC_Os12g09580;LOC_Os01g49430;LOC_Os03g16860;LOC_Os03g16880;LOC_Os03g16920;LOC_Os03g60620;LOC_Os05g10580;LOC_Os01g70920;LOC_Os04g44500;LOC_Os04g44510;LOC_Os12g29400;LOC_Os03g08860;LOC_Os03g52670;LOC_Os04g01740;LOC_Os04g43030;LOC_Os08g39140;LOC_Os09g…	K01228+K01228+K03094+K03094+K03094+K03283+K03283+K03283+K03283+K03283+K03283+K03283+K03283+K03283+K03283+K03283+K03347+K03347+K03868+K03868+K03868+K03868+K03868+K04079+K04079+K04079+K04079+K04079+K04079+K04079+K04374+K04374+K04374+K04374+K04523+K04523+K04523+K04554+K06689+K06689+K06689+K06689+K06689+K07151+K07342+K07342+K07953+K07953+K07953+K07953+K07953+K08054+K08057+K08057+K09481+K09486+K09487+…
beta-Alanine metabolism	ko00410	24 out of 4019 0.597163473500871%	73 out of 14881 0.490558430213023%	0.158491	1	LOC_Os06g15990;LOC_Os12g07810;LOC_Os05g07090;LOC_Os06g23870;LOC_Os07g46690;LOC_Os11g39220;LOC_Os03g53630;LOC_Os04g20164;LOC_Os04g40040;LOC_Os06g23114;LOC_Os07g30170;LOC_Os01g59340;LOC_Os08g36320;LOC_Os03g13300;LOC_Os03g51080;LOC_Os03g19680;LOC_Os10g40540;LOC_Os12g23180;LOC_Os01g29610;LOC_Os01g54860;LOC_Os01g51320;LOC_Os03g09810;LOC_Os04g53190;LOC_Os04g57550	K00128+K00128+K00232+K00232+K00232+K00232+K00232+K00276+K00276+K00276+K01431+K01464+K01580+K01580+K01580+K01692+K05605+K05605+K05605+K05605+K12259+K13366+K17839+K17839
N-Glycan biosynthesis	ko00510	18 out of 4019 0.447872605125653%	53 out of 14881 0.356158860291647%	0.161387	1	LOC_Os09g35730;LOC_Os03g02530;LOC_Os02g55470;LOC_Os04g40150;LOC_Os12g41780;LOC_Os02g38140;LOC_Os02g04945;LOC_Os02g05320;LOC_Os04g57510;LOC_Os01g69220;LOC_Os06g36890;LOC_Os04g42490;LOC_Os04g57890;LOC_Os03g17940;LOC_Os08g35110;LOC_Os09g26590;LOC_Os05g23600;LOC_Os03g36730	K00729+K00729+K00736+K00737+K00737+K00737+K00902+K00902+K01228+K01228+K03842+K03850+K07151+K07252+K07441+K07441+K12666+K12669
Flavone and flavonol biosynthesis	ko00944	10 out of 4019 0.248818113958696%	27 out of 14881 0.181439419393858%	0.16807	1	LOC_Os06g15260;LOC_Os04g54560;LOC_Os04g54570;LOC_Os07g23150;LOC_Os01g18620;LOC_Os02g28170;LOC_Os02g28340;LOC_Os11g27370;LOC_Os06g11270;LOC_Os10g03320	K13083+K13264+K13264+K13264+K13264+K13264+K13264+K22772+K22794+K22794
Homologous recombination	ko03440	42 out of 4019 1.04503607862652%	136 out of 14881 0.913917075465358%	0.17679	1	LOC_Os04g54500;LOC_Os08g07840;LOC_Os01g45530;LOC_Os09g32450;LOC_Os01g10690;LOC_Os08g06620;LOC_Os01g67510;LOC_Os11g32880;LOC_Os02g48100;LOC_Os01g01689;LOC_Os12g44130;LOC_Os04g51794;LOC_Os05g02040;LOC_Os06g01370;LOC_Os06g22380;LOC_Os10g23110;LOC_Os12g35460;LOC_Os12g35465;LOC_Os12g43000;LOC_Os01g55030;LOC_Os01g62750;LOC_Os01g73070;LOC_Os03g11540;LOC_Os05g40810;LOC_Os08g33700;LOC_Os12g03700;LOC_Os03g…	K02335+K02335+K03111+K03165+K03504+K03505+K03553+K03655+K03655+K04728+K04728+K07466+K07466+K07466+K07466+K07466+K07466+K07466+K07466+K07466+K07466+K07466+K07466+K10683+K10683+K10683+K10683+K10728+K10739+K10865+K10865+K10866+K10867+K10869+K10870+K10871+K10875+K10875+K10875+K10875+K10880+K15362
Caffeine metabolism	ko00232	2 out of 4019 0.0497636227917392%	3 out of 14881 0.0201599354882064%	0.179406	1	LOC_Os01g64520;LOC_Os06g46680	K00365+K07409
Oxidative phosphorylation	ko00190	69 out of 4019 1.716844986315%	231 out of 14881 1.5523150325919%	0.18014	1	LOC_Os08g02640;LOC_Os01g70960;LOC_Os07g10495;LOC_Os08g14860;LOC_Os03g55180;LOC_Os05g33210;LOC_Os05g02310;LOC_Os05g36260;LOC_Os10g26600;LOC_Os01g23580;LOC_Os01g64670;LOC_Os06g08310;LOC_Os07g09340;LOC_Os08g14360;LOC_Os11g29490;LOC_Os02g55400;LOC_Os10g21236;LOC_Os10g38276;LOC_Os04g16748;LOC_Os10g38272;LOC_Os10g21230;LOC_Os10g38274;LOC_Os06g02980;LOC_Os06g39740;LOC_Os10g21266;LOC_Os12g10570;LOC_Os03g…	K00235+K00413+K00417+K00417+K00417+K00419+K01507+K01507+K01507+K01507+K01507+K01535+K01535+K01535+K01535+K01535+K02108+K02108+K02109+K02109+K02110+K02110+K02112+K02112+K02112+K02112+K02113+K02114+K02115+K02128+K02132+K02132+K02133+K02140+K02144+K02147+K02150+K02150+K02152+K02153+K02154+K02154+K02155+K02256+K02260+K02265+K02265+K02265+K02267+K03884+K03884+K03884+K03884+K03884+K03884+K03940+K03955+…
Biotin metabolism	ko00780	11 out of 4019 0.273699925354566%	31 out of 14881 0.208319333378133%	0.192188	1	LOC_Os07g07440;LOC_Os07g37420;LOC_Os10g31780;LOC_Os09g10600;LOC_Os10g41150;LOC_Os01g39060;LOC_Os05g36000;LOC_Os08g12840;LOC_Os04g36800;LOC_Os07g42420;LOC_Os08g14770	K00059+K00059+K00059+K00208+K00652+K00652+K02372+K02372+K09458+K09458+K19562
Thiamine metabolism	ko00730	10 out of 4019 0.248818113958696%	28 out of 14881 0.188159397889927%	0.20155	1	LOC_Os04g57540;LOC_Os08g01770;LOC_Os08g02540;LOC_Os12g13380;LOC_Os05g30454;LOC_Os05g33840;LOC_Os07g09190;LOC_Os07g34570;LOC_Os03g47610;LOC_Os02g25230	K00939+K00939+K00939+K00939+K00949+K01662+K01662+K03146+K03147+K22911
Biosynthesis of secondary metabolites - other antibiotics	ko00998	3 out of 4019 0.0746454341876089%	6 out of 14881 0.0403198709764129%	0.202385	1	LOC_Os12g16220;LOC_Os12g16260;LOC_Os12g16290	K21568+K21568+K21568
Fatty acid biosynthesis	ko00061	21 out of 4019 0.522518039313262%	65 out of 14881 0.436798602244473%	0.202882	1	LOC_Os07g07440;LOC_Os07g37420;LOC_Os10g31780;LOC_Os09g10600;LOC_Os05g04170;LOC_Os09g33740;LOC_Os06g39748;LOC_Os10g21274;LOC_Os05g36000;LOC_Os08g12840;LOC_Os01g62660;LOC_Os01g65830;LOC_Os01g69080;LOC_Os03g30950;LOC_Os11g06590;LOC_Os12g01160;LOC_Os04g36800;LOC_Os07g42420;LOC_Os06g05130;LOC_Os06g39520;LOC_Os09g12500	K00059+K00059+K00059+K00208+K01897+K01897+K01963+K01963+K02372+K02372+K03921+K03921+K03921+K03921+K07512+K07512+K09458+K09458+K10781+K10781+K10781
SNARE interactions in vesicular transport	ko04130	18 out of 4019 0.447872605125653%	55 out of 14881 0.369598817283785%	0.20807	1	LOC_Os06g39050;LOC_Os07g07000;LOC_Os07g22390;LOC_Os07g34510;LOC_Os12g08980;LOC_Os03g57310;LOC_Os01g15110;LOC_Os01g08400;LOC_Os09g24980;LOC_Os03g45260;LOC_Os02g44111;LOC_Os11g06740;LOC_Os01g73230;LOC_Os02g02720;LOC_Os08g44930;LOC_Os03g08870;LOC_Os08g42210;LOC_Os02g55990	K08486+K08486+K08486+K08486+K08486+K08486+K08488+K08490+K08495+K08496+K08497+K08498+K08500+K08503+K08504+K08505+K08507+K08515
Nicotinate and nicotinamide metabolism	ko00760	15 out of 4019 0.373227170938044%	45 out of 14881 0.302399032323097%	0.212247	1	LOC_Os02g04170;LOC_Os03g62110;LOC_Os05g32230;LOC_Os11g08670;LOC_Os01g72690;LOC_Os09g25640;LOC_Os03g56310;LOC_Os08g44370;LOC_Os06g49180;LOC_Os01g12080;LOC_Os03g17200;LOC_Os07g07260;LOC_Os12g19304;LOC_Os01g51280;LOC_Os09g17870	K00278+K00763+K00858+K00858+K00858+K01081+K01081+K01240+K01513+K01513+K01513+K01950+K03517+K03787+K06210
Linoleic acid metabolism	ko00591	22 out of 4019 0.547399850709132%	69 out of 14881 0.463678516228748%	0.215758	1	LOC_Os04g37430;LOC_Os05g28770;LOC_Os08g39840;LOC_Os08g39850;LOC_Os02g10120;LOC_Os03g15460;LOC_Os03g50030;LOC_Os06g46680;LOC_Os02g09250;LOC_Os02g09260;LOC_Os02g38930;LOC_Os01g41810;LOC_Os01g43700;LOC_Os01g43710;LOC_Os01g43740;LOC_Os01g43844;LOC_Os01g43851;LOC_Os04g06280;LOC_Os03g59620;LOC_Os03g49250;LOC_Os03g49380;LOC_Os03g52860	K00454+K00454+K00454+K00454+K00454+K01047+K01047+K07409+K07418+K07418+K07418+K07424+K07424+K07424+K07424+K07424+K07424+K14674+K14674+K15718+K15718+K15718
Phenylalanine metabolism	ko00360	35 out of 4019 0.870863398855437%	116 out of 14881 0.779517505543982%	0.250032	1	LOC_Os04g20164;LOC_Os04g40040;LOC_Os06g23114;LOC_Os02g07160;LOC_Os06g23684;LOC_Os11g42510;LOC_Os02g19970;LOC_Os04g02754;LOC_Os04g10460;LOC_Os04g10530;LOC_Os06g16030;LOC_Os06g47040;LOC_Os09g38540;LOC_Os10g06710;LOC_Os11g33090;LOC_Os02g49850;LOC_Os03g22140;LOC_Os03g50140;LOC_Os03g50160;LOC_Os05g43510;LOC_Os07g25590;LOC_Os08g04540;LOC_Os01g56380;LOC_Os03g19680;LOC_Os06g48600;LOC_Os12g01680;LOC_Os04g…	K00276+K00276+K00276+K00457+K00815+K00815+K00815+K01426+K01426+K01426+K01426+K01426+K01426+K01426+K01426+K01426+K01426+K01426+K01426+K01593+K01593+K01593+K01593+K01692+K07253+K07253+K10775+K10775+K10775+K10775+K10775+K10775+K13064+K14454+K15849
Histidine metabolism	ko00340	9 out of 4019 0.223936302562827%	26 out of 14881 0.174719440897789%	0.250749	1	LOC_Os01g13190;LOC_Os06g15990;LOC_Os12g07810;LOC_Os11g28410;LOC_Os02g33710;LOC_Os03g15120;LOC_Os01g16940;LOC_Os07g09330;LOC_Os05g43560	K00013+K00128+K00128+K01590+K01590+K01663+K11755+K18649+K19787
Autophagy - other	ko04136	16 out of 4019 0.398108982333914%	50 out of 14881 0.335998924803441%	0.257546	1	LOC_Os06g37660;LOC_Os03g59060;LOC_Os02g24150;LOC_Os04g58980;LOC_Os04g58990;LOC_Os01g23680;LOC_Os01g48920;LOC_Os02g02570;LOC_Os10g41110;LOC_Os12g32210;LOC_Os03g53510;LOC_Os06g15700;LOC_Os10g07994;LOC_Os03g14380;LOC_Os02g54910;LOC_Os12g26044	K04382+K04382+K07203+K08269+K08269+K08333+K08334+K08339+K08343+K17888+K17890+K17906+K17907+K17907+K17908+K19730
Arachidonic acid metabolism	ko00590	14 out of 4019 0.348345359542175%	44 out of 14881 0.295679053827028%	0.285262	1	LOC_Os01g70430;LOC_Os04g46960;LOC_Os06g08670;LOC_Os02g44500;LOC_Os03g15460;LOC_Os03g50030;LOC_Os03g60460;LOC_Os02g09250;LOC_Os02g09260;LOC_Os02g38930;LOC_Os05g19150;LOC_Os01g15130;LOC_Os04g06280;LOC_Os03g59620	K00079+K00432+K00432+K00432+K01047+K01047+K01254+K07418+K07418+K07418+K08726+K08726+K14674+K14674
Nucleotide excision repair	ko03420	44 out of 4019 1.09479970141826%	150 out of 14881 1.00799677441032%	0.287111	1	LOC_Os04g54500;LOC_Os08g07840;LOC_Os09g29060;LOC_Os06g01050;LOC_Os10g40790;LOC_Os01g10690;LOC_Os08g06620;LOC_Os03g63530;LOC_Os07g30980;LOC_Os04g44500;LOC_Os04g44510;LOC_Os12g29400;LOC_Os03g08860;LOC_Os03g52670;LOC_Os02g56130;LOC_Os04g51794;LOC_Os05g02040;LOC_Os06g01370;LOC_Os06g22380;LOC_Os10g23110;LOC_Os12g35460;LOC_Os12g35465;LOC_Os12g43000;LOC_Os01g55030;LOC_Os01g62750;LOC_Os01g73070;LOC_Os03g…	K02335+K02335+K03143+K03144+K03144+K03504+K03505+K03506+K03657+K03868+K03868+K03868+K03868+K03868+K04802+K07466+K07466+K07466+K07466+K07466+K07466+K07466+K07466+K07466+K07466+K07466+K07466+K10140+K10570+K10609+K10739+K10747+K10747+K10755+K10755+K10755+K10755+K10755+K10756+K10756+K10756+K10842+K10845+K10848
mRNA surveillance pathway	ko03015	74 out of 4019 1.84125404329435%	258 out of 14881 1.73375445198575%	0.291951	1	LOC_Os02g54000;LOC_Os05g31020;LOC_Os03g49580;LOC_Os02g25870;LOC_Os02g40454;LOC_Os06g37660;LOC_Os03g59060;LOC_Os07g49320;LOC_Os01g49940;LOC_Os06g06880;LOC_Os01g24750;LOC_Os03g16110;LOC_Os04g40860;LOC_Os01g08310;LOC_Os02g47210;LOC_Os02g48980;LOC_Os03g25840;LOC_Os03g25869;LOC_Os03g62730;LOC_Os04g35410;LOC_Os05g35530;LOC_Os06g50220;LOC_Os01g65330;LOC_Os03g26630;LOC_Os05g04850;LOC_Os12g01010;LOC_Os03g…	K00565+K03265+K03265+K03267+K04354+K04382+K04382+K06100+K06100+K06269+K06269+K06269+K11584+K11584+K11584+K11584+K11584+K11584+K11584+K12812+K12812+K12812+K12812+K12875+K12876+K12881+K12881+K12882+K13025+K13126+K13126+K13126+K13126+K13126+K13126+K13126+K13126+K13126+K13126+K14323+K14325+K14326+K14326+K14326+K14376+K14376+K14376+K14376+K14376+K14376+K14396+K14399+K14399+K14400+K14400+K14402+K14403+…
Monoterpenoid biosynthesis	ko00902	15 out of 4019 0.373227170938044%	48 out of 14881 0.322558967811303%	0.302112	1	LOC_Os04g44924;LOC_Os04g44950;LOC_Os04g44980;LOC_Os04g45000;LOC_Os02g42810;LOC_Os07g30610;LOC_Os07g30620;LOC_Os07g30760;LOC_Os08g33210;LOC_Os04g24840;LOC_Os04g37820;LOC_Os10g18490;LOC_Os02g36810;LOC_Os02g51910;LOC_Os02g51930	K15095+K15095+K15095+K15095+K15095+K21373+K21373+K21373+K21373+K21374+K21374+K21374+K21374+K21374+K21374
Various types of N-glycan biosynthesis	ko00513	15 out of 4019 0.373227170938044%	48 out of 14881 0.322558967811303%	0.302112	1	LOC_Os02g55470;LOC_Os08g39380;LOC_Os06g36890;LOC_Os04g57890;LOC_Os08g35110;LOC_Os09g26590;LOC_Os05g02510;LOC_Os05g34320;LOC_Os06g19780;LOC_Os07g38790;LOC_Os05g23600;LOC_Os03g36730;LOC_Os01g65080;LOC_Os06g12390;LOC_Os02g36770	K00736+K03714+K03842+K07151+K07441+K07441+K12373+K12373+K12373+K12373+K12666+K12669+K14412+K14413+K14413
Phenylpropanoid biosynthesis	ko00940	150 out of 4019 3.73227170938044%	535 out of 14881 3.59518849539681%	0.307817	1	LOC_Os04g15920;LOC_Os09g23550;LOC_Os10g29470;LOC_Os02g09490;LOC_Os03g12270;LOC_Os04g39100;LOC_Os04g53640;LOC_Os04g59160;LOC_Os04g59190;LOC_Os04g59200;LOC_Os04g59210;LOC_Os05g03210;LOC_Os05g04490;LOC_Os05g42000;LOC_Os06g07869;LOC_Os06g13050;LOC_Os06g16350;LOC_Os06g20150;LOC_Os06g32990;LOC_Os07g02440;LOC_Os07g34620;LOC_Os07g41420;LOC_Os01g07770;LOC_Os01g11970;LOC_Os01g15830;LOC_Os01g16450;LOC_Os01g…	K00083+K00083+K00083+K00083+K00083+K00430+K00430+K00430+K00430+K00430+K00430+K00430+K00430+K00430+K00430+K00430+K00430+K00430+K00430+K00430+K00430+K00430+K00430+K00430+K00430+K00430+K00430+K00430+K00430+K00430+K00430+K00430+K00430+K00430+K00430+K00430+K00430+K00430+K00430+K00430+K00430+K00430+K00430+K00430+K00430+K00430+K00430+K00430+K00430+K00430+K00430+K00430+K00430+K00487+K00487+K00487+K00588+…
Alanine, aspartate and glutamate metabolism	ko00250	33 out of 4019 0.821099776063697%	113 out of 14881 0.759357570055776%	0.332006	1	LOC_Os04g45970;LOC_Os02g43470;LOC_Os05g48200;LOC_Os01g48960;LOC_Os02g04170;LOC_Os08g15030;LOC_Os05g35580;LOC_Os06g42770;LOC_Os01g65260;LOC_Os10g25130;LOC_Os10g25140;LOC_Os11g03900;LOC_Os12g03720;LOC_Os05g39770;LOC_Os03g07570;LOC_Os08g36320;LOC_Os03g13300;LOC_Os03g51080;LOC_Os03g19280;LOC_Os03g19930;LOC_Os02g50240;LOC_Os03g12290;LOC_Os03g50490;LOC_Os03g07840;LOC_Os03g49220;LOC_Os12g13320;LOC_Os03g…	K00261+K00261+K00264+K00264+K00278+K00609+K00764+K00764+K00764+K00814+K00814+K00820+K00820+K00827+K00827+K01580+K01580+K01580+K01755+K01756+K01915+K01915+K01915+K01939+K01939+K01940+K01953+K01955+K01956+K13051+K13051+K14454+K16871
Zeatin biosynthesis	ko00908	24 out of 4019 0.597163473500871%	81 out of 14881 0.544318258181574%	0.336134	1	LOC_Os08g35860;LOC_Os01g71310;LOC_Os06g51350;LOC_Os05g47840;LOC_Os01g49390;LOC_Os03g59570;LOC_Os07g13660;LOC_Os07g13770;LOC_Os07g13780;LOC_Os07g13790;LOC_Os07g13810;LOC_Os04g46970;LOC_Os04g46980;LOC_Os04g46990;LOC_Os04g47720;LOC_Os04g47770;LOC_Os04g20474;LOC_Os04g44240;LOC_Os05g08480;LOC_Os05g42040;LOC_Os01g66620;LOC_Os02g11110;LOC_Os02g11640;LOC_Os02g11680	K00279+K00279+K00791+K10760+K10760+K10760+K13493+K13493+K13493+K13493+K13493+K13495+K13495+K13495+K13495+K13495+K13496+K13496+K13496+K13496+K13496+K13496+K13496+K13496
Protein export	ko03060	26 out of 4019 0.64692709629261%	89 out of 14881 0.598078086150124%	0.35717	1	LOC_Os11g08980;LOC_Os09g28000;LOC_Os01g56180;LOC_Os02g16709;LOC_Os03g55630;LOC_Os03g55640;LOC_Os11g05552;LOC_Os01g66560;LOC_Os06g01290;LOC_Os11g37130;LOC_Os12g41090;LOC_Os03g43430;LOC_Os03g43440;LOC_Os10g37690;LOC_Os06g44374;LOC_Os02g08180;LOC_Os01g38510;LOC_Os12g05760;LOC_Os02g02410;LOC_Os01g07700;LOC_Os02g03790;LOC_Os08g15460;LOC_Os03g11440;LOC_Os01g04030;LOC_Os09g38370;LOC_Os08g37444	K03070+K03100+K03100+K03100+K03100+K03100+K03106+K03108+K03116+K03116+K03116+K03116+K03116+K03217+K07342+K07342+K09481+K09490+K09490+K09648+K09648+K10956+K10956+K12948+K12948+K13431
Phagosome	ko04145	39 out of 4019 0.970390644438915%	136 out of 14881 0.913917075465358%	0.360901	1	LOC_Os07g38580;LOC_Os08g33200;LOC_Os09g23740;LOC_Os03g28140;LOC_Os06g38450;LOC_Os01g42780;LOC_Os01g42790;LOC_Os07g36470;LOC_Os06g37180;LOC_Os01g08680;LOC_Os01g46980;LOC_Os02g47320;LOC_Os04g56540;LOC_Os01g61780;LOC_Os03g14690;LOC_Os12g07140;LOC_Os01g12900;LOC_Os06g44374;LOC_Os02g08180;LOC_Os07g38730;LOC_Os02g02730;LOC_Os03g51600;LOC_Os05g34170;LOC_Os01g18050;LOC_Os01g59150;LOC_Os02g07060;LOC_Os03g…	K00921+K00921+K00921+K00921+K01365+K01365+K01365+K02144+K02147+K02150+K02150+K02152+K02153+K02154+K02154+K02155+K04392+K07342+K07342+K07374+K07374+K07374+K07375+K07375+K07375+K07375+K07375+K07375+K07897+K07897+K08054+K08057+K08057+K08488+K09481+K10956+K10956+K12182+K12182
Fatty acid degradation	ko00071	22 out of 4019 0.547399850709132%	76 out of 14881 0.51071836570123%	0.393373	1	LOC_Os10g07229;LOC_Os11g10520;LOC_Os07g42924;LOC_Os03g08999;LOC_Os06g15990;LOC_Os12g07810;LOC_Os05g07090;LOC_Os06g23870;LOC_Os07g46690;LOC_Os11g39220;LOC_Os03g53630;LOC_Os07g47820;LOC_Os03g19680;LOC_Os05g04170;LOC_Os09g33740;LOC_Os10g31950;LOC_Os05g06300;LOC_Os05g29880;LOC_Os11g10480;LOC_Os04g48460;LOC_Os06g03930;LOC_Os10g38110	K00001+K00001+K00121+K00121+K00128+K00128+K00232+K00232+K00232+K00232+K00232+K00249+K01692+K01897+K01897+K07513+K10527+K10527+K18857+K20495+K20495+K20495
Riboflavin metabolism	ko00740	10 out of 4019 0.248818113958696%	33 out of 14881 0.221759290370271%	0.397937	1	LOC_Os06g49180;LOC_Os01g12080;LOC_Os03g17200;LOC_Os03g02610;LOC_Os03g13540;LOC_Os02g36340;LOC_Os09g38040;LOC_Os03g19760;LOC_Os04g47020;LOC_Os03g58710	K01513+K01513+K01513+K11752+K14379+K14652+K18453+K20884+K22912+K22949
Tyrosine metabolism	ko00350	23 out of 4019 0.572281662105001%	80 out of 14881 0.537598279685505%	0.403727	1	LOC_Os10g07229;LOC_Os11g10520;LOC_Os07g42924;LOC_Os03g08999;LOC_Os04g20164;LOC_Os04g40040;LOC_Os06g23114;LOC_Os04g53300;LOC_Os01g58100;LOC_Os02g07160;LOC_Os06g23684;LOC_Os11g42510;LOC_Os02g19970;LOC_Os05g43510;LOC_Os07g25590;LOC_Os08g04540;LOC_Os01g56380;LOC_Os09g36030;LOC_Os06g48600;LOC_Os12g01680;LOC_Os01g55540;LOC_Os06g50520;LOC_Os11g10480	K00001+K00001+K00121+K00121+K00276+K00276+K00276+K00422+K00422+K00457+K00815+K00815+K00815+K01593+K01593+K01593+K01593+K02510+K07253+K07253+K14454+K15849+K18857
Cutin, suberine and wax biosynthesis	ko00073	33 out of 4019 0.821099776063697%	117 out of 14881 0.786237484040051%	0.419377	1	LOC_Os04g32760;LOC_Os08g44360;LOC_Os09g39410;LOC_Os11g29170;LOC_Os03g07140;LOC_Os12g04100;LOC_Os01g01520;LOC_Os08g06220;LOC_Os05g08850;LOC_Os10g34480;LOC_Os03g04650;LOC_Os03g04660;LOC_Os03g04680;LOC_Os08g31030;LOC_Os02g08230;LOC_Os02g40784;LOC_Os01g08810;LOC_Os05g48260;LOC_Os01g48874;LOC_Os01g56360;LOC_Os01g56370;LOC_Os06g14324;LOC_Os06g14370;LOC_Os02g50140;LOC_Os02g50174;LOC_Os03g12230;LOC_Os04g…	K13356+K13356+K13356+K13356+K13356+K13407+K15400+K15400+K15402+K15402+K15402+K15402+K15402+K15403+K15404+K15404+K15405+K15406+K15406+K15406+K15406+K17991+K17991+K17991+K17991+K17991+K20495+K20495+K20495+K20769+K20769+K20769+K20769
Limonene and pinene degradation	ko00903	3 out of 4019 0.0746454341876089%	9 out of 14881 0.0604798064646193%	0.455457	1	LOC_Os06g15990;LOC_Os12g07810;LOC_Os03g19680	K00128+K00128+K01692
Cyanoamino acid metabolism	ko00460	45 out of 4019 1.11968151281413%	163 out of 14881 1.09535649485922%	0.461	1	LOC_Os05g35440;LOC_Os12g22030;LOC_Os01g65410;LOC_Os03g52840;LOC_Os04g39814;LOC_Os05g01444;LOC_Os05g14280;LOC_Os05g30250;LOC_Os05g30280;LOC_Os05g30350;LOC_Os06g46940;LOC_Os07g22660;LOC_Os08g39870;LOC_Os09g31450;LOC_Os09g33680;LOC_Os01g59840;LOC_Os01g67220;LOC_Os01g70520;LOC_Os01g73150;LOC_Os02g03870;LOC_Os01g55950;LOC_Os01g55960;LOC_Os03g52475;LOC_Os02g42330;LOC_Os01g56510;LOC_Os04g43380;LOC_Os04g…	K00600+K00600+K00600+K00600+K01188+K01188+K01188+K01188+K01188+K01188+K01188+K01188+K01188+K01188+K01188+K01188+K01188+K01188+K01188+K01188+K01455+K01455+K01455+K01501+K05349+K05350+K05350+K05350+K05350+K05350+K05350+K05350+K05350+K08248+K12153+K13029+K13029+K13033+K13034+K13035+K13051+K13051+K20802+K20802+K20802
Arginine and proline metabolism	ko00330	37 out of 4019 0.920627021647176%	134 out of 14881 0.900477118473221%	0.470019	1	LOC_Os06g15990;LOC_Os12g07810;LOC_Os10g40360;LOC_Os04g27850;LOC_Os05g41010;LOC_Os10g35470;LOC_Os02g04924;LOC_Os02g58070;LOC_Os03g55380;LOC_Os04g02754;LOC_Os04g10460;LOC_Os04g10530;LOC_Os06g16030;LOC_Os06g47040;LOC_Os09g38540;LOC_Os10g06710;LOC_Os11g33090;LOC_Os02g49850;LOC_Os03g22140;LOC_Os03g50140;LOC_Os03g50160;LOC_Os06g04070;LOC_Os04g42090;LOC_Os09g25620;LOC_Os02g39790;LOC_Os02g39795;LOC_Os04g…	K00128+K00128+K00318+K00472+K00472+K00472+K00472+K00472+K00472+K01426+K01426+K01426+K01426+K01426+K01426+K01426+K01426+K01426+K01426+K01426+K01426+K01583+K01611+K01611+K01611+K01611+K10536+K12259+K12657+K12657+K13366+K13427+K13427+K13427+K14454+K17839+K17839
Peroxisome	ko04146	44 out of 4019 1.09479970141826%	160 out of 14881 1.07519655937101%	0.474113	1	LOC_Os05g49760;LOC_Os05g07090;LOC_Os06g23870;LOC_Os07g46690;LOC_Os11g39220;LOC_Os03g53630;LOC_Os12g35890;LOC_Os01g17390;LOC_Os11g04210;LOC_Os12g04020;LOC_Os05g04170;LOC_Os09g33740;LOC_Os04g39780;LOC_Os08g43230;LOC_Os02g02400;LOC_Os03g03910;LOC_Os06g02500;LOC_Os06g05110;LOC_Os08g37874;LOC_Os08g44770;LOC_Os03g11960;LOC_Os03g22810;LOC_Os03g56740;LOC_Os01g73530;LOC_Os10g31950;LOC_Os05g19150;LOC_Os01g…	K00031+K00232+K00232+K00232+K00232+K00232+K00306+K01640+K01640+K01640+K01897+K01897+K03781+K03781+K03781+K03781+K04564+K04564+K04565+K04565+K04565+K04565+K04565+K05677+K07513+K08726+K08726+K11517+K11517+K11517+K11517+K13343+K13344+K13347+K13347+K13348+K13348+K13354+K13354+K13356+K13356+K13356+K13356+K13356
Isoquinoline alkaloid biosynthesis	ko00950	20 out of 4019 0.497636227917392%	72 out of 14881 0.483838451716954%	0.486105	1	LOC_Os04g20164;LOC_Os04g40040;LOC_Os06g23114;LOC_Os04g53300;LOC_Os01g58100;LOC_Os06g23684;LOC_Os11g42510;LOC_Os02g19970;LOC_Os05g43510;LOC_Os07g25590;LOC_Os08g04540;LOC_Os01g56380;LOC_Os01g55540;LOC_Os03g63900;LOC_Os02g17940;LOC_Os10g40934;LOC_Os01g70930;LOC_Os06g50520;LOC_Os03g14730;LOC_Os03g57640	K00276+K00276+K00276+K00422+K00422+K00815+K00815+K00815+K01593+K01593+K01593+K01593+K14454+K14975+K14975+K14976+K14976+K15849+K22097+K22097
Tryptophan metabolism	ko00380	57 out of 4019 1.41826324956457%	209 out of 14881 1.40447550567838%	0.491939	1	LOC_Os06g15990;LOC_Os12g07810;LOC_Os01g23610;LOC_Os03g45990;LOC_Os09g28050;LOC_Os04g02754;LOC_Os04g10460;LOC_Os04g10530;LOC_Os06g16030;LOC_Os06g47040;LOC_Os09g38540;LOC_Os10g06710;LOC_Os11g33090;LOC_Os02g49850;LOC_Os03g22140;LOC_Os03g50140;LOC_Os03g50160;LOC_Os02g42330;LOC_Os05g43510;LOC_Os07g25590;LOC_Os08g04540;LOC_Os01g56380;LOC_Os03g19680;LOC_Os04g39780;LOC_Os08g43230;LOC_Os02g02400;LOC_Os03g…	K00128+K00128+K00382+K00382+K00816+K01426+K01426+K01426+K01426+K01426+K01426+K01426+K01426+K01426+K01426+K01426+K01426+K01501+K01593+K01593+K01593+K01593+K01692+K03781+K03781+K03781+K03781+K07408+K07408+K07408+K07408+K07408+K07408+K07409+K07410+K07410+K11816+K11816+K11816+K11816+K11816+K11816+K11816+K11816+K11816+K11816+K11816+K11816+K11816+K11816+K11816+K11817+K11817+K11820+K16903+K16903+K22450
Lysine degradation	ko00310	18 out of 4019 0.447872605125653%	65 out of 14881 0.436798602244473%	0.497567	1	LOC_Os06g15990;LOC_Os12g07810;LOC_Os12g35890;LOC_Os01g23610;LOC_Os03g45990;LOC_Os03g19680;LOC_Os08g30870;LOC_Os08g30910;LOC_Os08g45130;LOC_Os09g19830;LOC_Os09g38440;LOC_Os04g34976;LOC_Os09g13740;LOC_Os02g39800;LOC_Os02g54254;LOC_Os08g14660;LOC_Os01g74500;LOC_Os08g08210	K00128+K00128+K00306+K00382+K00382+K01692+K11420+K11420+K11420+K11420+K11422+K11423+K11423+K11423+K14157+K19199+K19199+K22748
Sulfur relay system	ko04122	5 out of 4019 0.124409056979348%	18 out of 14881 0.120959612929239%	0.559718	1	LOC_Os12g41500;LOC_Os02g04740;LOC_Os09g17600;LOC_Os02g56050;LOC_Os12g39840	K01011+K03635+K11996+K11996+K14169
Ubiquinone and other terpenoid-quinone biosynthesis	ko00130	25 out of 4019 0.62204528489674%	95 out of 14881 0.638397957126537%	0.599318	1	LOC_Os02g07160;LOC_Os05g25640;LOC_Os01g60450;LOC_Os02g26810;LOC_Os06g05900;LOC_Os06g05910;LOC_Os06g23684;LOC_Os11g42510;LOC_Os02g19970;LOC_Os01g47350;LOC_Os05g50300;LOC_Os08g34790;LOC_Os10g42800;LOC_Os02g08100;LOC_Os03g05780;LOC_Os03g32499;LOC_Os03g53730;LOC_Os03g62250;LOC_Os04g36790;LOC_Os10g41460;LOC_Os02g37090;LOC_Os08g03630;LOC_Os06g11135;LOC_Os05g04660;LOC_Os03g48480	K00457+K00487+K00487+K00487+K00591+K00591+K00815+K00815+K00815+K01661+K01904+K01904+K01904+K01904+K01904+K01904+K03809+K06126+K12501+K12501+K14759+K14760+K17872+K19222+K19222
Glycosphingolipid biosynthesis - lacto and neolacto series	ko00601	1 out of 4019 0.0248818113958696%	3 out of 14881 0.0201599354882064%	0.611133	1	LOC_Os07g37990	K01988
Phosphonate and phosphinate metabolism	ko00440	5 out of 4019 0.124409056979348%	19 out of 14881 0.127679591425307%	0.613336	1	LOC_Os08g12830;LOC_Os08g31850;LOC_Os08g31860;LOC_Os08g31880;LOC_Os12g42110	K00967+K00993+K00993+K00993+K06167
Glycosylphosphatidylinositol (GPI)-anchor biosynthesis	ko00563	9 out of 4019 0.223936302562827%	35 out of 14881 0.235199247362408%	0.631685	1	LOC_Os01g07212;LOC_Os05g35690;LOC_Os06g15620;LOC_Os07g40240;LOC_Os03g43900;LOC_Os02g02110;LOC_Os10g08940;LOC_Os11g28980;LOC_Os01g64990	K03858+K03860+K03860+K03860+K03861+K05286+K05288+K05292+K05293
Ascorbate and aldarate metabolism	ko00053	39 out of 4019 0.970390644438915%	150 out of 14881 1.00799677441032%	0.640397	1	LOC_Os07g35020;LOC_Os09g09040;LOC_Os12g25690;LOC_Os03g40720;LOC_Os03g55070;LOC_Os04g29090;LOC_Os08g02230;LOC_Os01g49360;LOC_Os06g15990;LOC_Os12g07810;LOC_Os06g06600;LOC_Os06g37080;LOC_Os06g37150;LOC_Os07g06500;LOC_Os09g20090;LOC_Os09g32600;LOC_Os09g32610;LOC_Os10g03660;LOC_Os10g03730;LOC_Os10g03740;LOC_Os04g35520;LOC_Os08g41090;LOC_Os08g43560;LOC_Os09g36750;LOC_Os12g07830;LOC_Os03g17690;LOC_Os06g…	K00012+K00012+K00012+K00012+K00012+K00103+K00103+K00103+K00128+K00128+K00423+K00423+K00423+K00423+K00423+K00423+K00423+K00423+K00423+K00423+K00434+K00434+K00434+K00434+K00434+K00434+K00469+K08232+K08232+K12447+K14190+K14190+K16190+K16190+K16190+K17744+K17744+K18649+K21888
Lipoic acid metabolism	ko00785	2 out of 4019 0.0497636227917392%	8 out of 14881 0.0537598279685505%	0.680972	1	LOC_Os12g40450;LOC_Os03g20560	K03801+K03801
Citrate cycle (TCA cycle)	ko00020	27 out of 4019 0.67180890768848%	108 out of 14881 0.725757677575432%	0.715339	1	LOC_Os06g03540;LOC_Os06g03560;LOC_Os06g03700;LOC_Os10g33800;LOC_Os02g40900;LOC_Os05g49880;LOC_Os07g43700;LOC_Os08g33720;LOC_Os01g32130;LOC_Os04g40310;LOC_Os02g38200;LOC_Os05g49760;LOC_Os06g13720;LOC_Os02g50620;LOC_Os08g02640;LOC_Os01g23610;LOC_Os03g45990;LOC_Os06g01630;LOC_Os06g05740;LOC_Os02g01500;LOC_Os10g13694;LOC_Os02g10070;LOC_Os01g19450;LOC_Os03g21950;LOC_Os07g37270;LOC_Os08g09200;LOC_Os04g…	K00025+K00025+K00025+K00025+K00025+K00026+K00026+K00026+K00026+K00030+K00030+K00031+K00161+K00161+K00235+K00382+K00382+K00627+K00627+K00627+K01610+K01647+K01648+K01679+K01681+K01681+K01899
Ubiquitin mediated proteolysis	ko04120	90 out of 4019 2.23936302562827%	349 out of 14881 2.34527249512802%	0.717106	1	LOC_Os09g10054;LOC_Os11g26910;LOC_Os12g40390;LOC_Os07g49230;LOC_Os11g01510;LOC_Os12g01520;LOC_Os03g18380;LOC_Os05g10580;LOC_Os01g70920;LOC_Os02g54490;LOC_Os03g13370;LOC_Os08g44400;LOC_Os06g46540;LOC_Os03g19059;LOC_Os04g40560;LOC_Os06g13140;LOC_Os04g51110;LOC_Os10g38040;LOC_Os02g47180;LOC_Os03g02685;LOC_Os01g74146;LOC_Os04g44500;LOC_Os04g44510;LOC_Os12g29400;LOC_Os03g08860;LOC_Os03g52670;LOC_Os04g…	K03094+K03094+K03094+K03178+K03178+K03178+K03178+K03347+K03347+K03351+K03353+K03354+K03355+K03358+K03362+K03362+K03363+K03363+K03363+K03363+K03364+K03868+K03868+K03868+K03868+K03868+K03869+K03869+K04506+K04506+K04506+K04506+K04506+K04506+K04506+K04506+K04506+K04554+K04649+K04706+K06689+K06689+K06689+K06689+K06689+K09561+K10140+K10143+K10143+K10143+K10144+K10144+K10144+K10144+K10260+K10260+K10260+…
Anthocyanin biosynthesis	ko00942	1 out of 4019 0.0248818113958696%	5 out of 14881 0.0335998924803441%	0.792852	1	LOC_Os07g05420	K12930
Proteasome	ko03050	33 out of 4019 0.821099776063697%	138 out of 14881 0.927357032457496%	0.820354	1	LOC_Os07g28590;LOC_Os07g42260;LOC_Os09g32800;LOC_Os04g41850;LOC_Os01g13540;LOC_Os09g37710;LOC_Os02g04340;LOC_Os05g32760;LOC_Os09g37040;LOC_Os09g37520;LOC_Os10g41310;LOC_Os01g72970;LOC_Os02g43770;LOC_Os08g19370;LOC_Os10g22590;LOC_Os03g37950;LOC_Os01g74360;LOC_Os02g38800;LOC_Os07g40040;LOC_Os01g08140;LOC_Os09g25330;LOC_Os11g02610;LOC_Os11g02620;LOC_Os12g02530;LOC_Os12g02540;LOC_Os12g39380;LOC_Os01g…	K02728+K02730+K02732+K03028+K03028+K03028+K03028+K03029+K03029+K03029+K03029+K03029+K03029+K03030+K03036+K03036+K03037+K03037+K03038+K03063+K03063+K03063+K03063+K03063+K03063+K03063+K03063+K03063+K03063+K03064+K03065+K06699+K11599
Stilbenoid, diarylheptanoid and gingerol biosynthesis	ko00945	24 out of 4019 0.597163473500871%	108 out of 14881 0.725757677575432%	0.893061	1	LOC_Os05g25640;LOC_Os01g60450;LOC_Os02g26810;LOC_Os06g06980;LOC_Os08g38920;LOC_Os05g41440;LOC_Os04g31690;LOC_Os04g42250;LOC_Os04g52164;LOC_Os06g05750;LOC_Os08g19130;LOC_Os08g43040;LOC_Os10g23310;LOC_Os11g07960;LOC_Os11g42480;LOC_Os12g04080;LOC_Os02g30410;LOC_Os02g39850;LOC_Os07g27970;LOC_Os07g28040;LOC_Os08g19420;LOC_Os12g25490;LOC_Os07g34190;LOC_Os07g34260	K00487+K00487+K00487+K00588+K00588+K09754+K13065+K13065+K13065+K13065+K13065+K13065+K13065+K13065+K13065+K13065+K13065+K13065+K16040+K16040+K16040+K16040+K17212+K17212
Pentose and glucuronate interconversions	ko00040	61 out of 4019 1.51779049514805%	257 out of 14881 1.72703447348968%	0.897884	1	LOC_Os01g62860;LOC_Os01g62870;LOC_Os08g43190;LOC_Os07g35020;LOC_Os09g09040;LOC_Os12g25690;LOC_Os03g40720;LOC_Os03g55070;LOC_Os07g44660;LOC_Os01g42000;LOC_Os12g43664;LOC_Os06g41384;LOC_Os04g35770;LOC_Os05g44600;LOC_Os01g19440;LOC_Os07g41650;LOC_Os07g46190;LOC_Os08g34900;LOC_Os08g34910;LOC_Os09g39760;LOC_Os10g26680;LOC_Os10g36500;LOC_Os10g37240;LOC_Os01g57854;LOC_Os01g65790;LOC_Os02g01380;LOC_Os03g…	K00002+K00002+K00008+K00012+K00012+K00012+K00012+K00012+K00854+K00854+K00854+K00963+K01051+K01051+K01051+K01051+K01051+K01051+K01051+K01051+K01051+K01051+K01051+K01051+K01051+K01051+K01051+K01051+K01184+K01184+K01184+K01184+K01184+K01184+K01184+K01184+K01184+K01184+K01184+K01213+K01213+K01213+K01213+K01213+K01213+K01213+K01213+K01213+K01213+K01213+K01728+K01728+K01728+K01728+K01783+K01805+K01805+…
Indole alkaloid biosynthesis	ko00901	11 out of 4019 0.273699925354566%	54 out of 14881 0.362878838787716%	0.898103	1	LOC_Os05g43510;LOC_Os07g25590;LOC_Os08g04540;LOC_Os01g56380;LOC_Os01g11620;LOC_Os01g12304;LOC_Os09g39430;LOC_Os11g31940;LOC_Os01g42730;LOC_Os01g46169;LOC_Os02g15230	K01593+K01593+K01593+K01593+K21026+K21026+K21026+K21026+K21026+K21026+K21026
Betalain biosynthesis	ko00965	10 out of 4019 0.248818113958696%	54 out of 14881 0.362878838787716%	0.945648	1	LOC_Os05g43510;LOC_Os07g25590;LOC_Os08g04540;LOC_Os01g56380;LOC_Os08g35020;LOC_Os12g03110;LOC_Os12g10630;LOC_Os01g44430;LOC_Os01g65680;LOC_Os03g53570	K01593+K01593+K01593+K01593+K15777+K15777+K15777+K15777+K15777+K15777
Galactose metabolism	ko00052	52 out of 4019 1.29385419258522%	230 out of 14881 1.54559505409583%	0.9461	1	LOC_Os05g09500;LOC_Os01g52450;LOC_Os01g53930;LOC_Os01g71320;LOC_Os05g10650;LOC_Os05g35420;LOC_Os06g05860;LOC_Os01g09570;LOC_Os08g34050;LOC_Os08g43580;LOC_Os10g26570;LOC_Os06g41384;LOC_Os06g46284;LOC_Os06g46340;LOC_Os01g16310;LOC_Os01g72340;LOC_Os04g42650;LOC_Os04g45290;LOC_Os06g38900;LOC_Os08g26820;LOC_Os08g26850;LOC_Os09g08120;LOC_Os09g09550;LOC_Os09g13410;LOC_Os09g13470;LOC_Os01g38120;LOC_Os01g…	K00844+K00844+K00844+K00844+K00850+K00850+K00850+K00850+K00850+K00850+K00850+K00963+K01187+K01187+K01187+K01190+K01193+K01193+K01193+K01193+K01193+K01193+K01193+K01193+K01193+K01193+K01193+K01193+K01784+K01784+K01784+K01785+K01785+K01785+K01835+K01835+K06617+K06617+K06617+K06617+K07407+K12309+K12309+K12309+K12309+K12309+K12309+K12309+K12447+K18819+K18819+K18819
Glucosinolate biosynthesis	ko00966	3 out of 4019 0.0746454341876089%	23 out of 14881 0.154559505409583%	0.968451	1	LOC_Os02g03260;LOC_Os01g59100;LOC_Os04g08824	K01703+K11820+K12153
Sphingolipid metabolism	ko00600	42 out of 4019 1.04503607862652%	241 out of 14881 1.61951481755258%	0.99984	1	LOC_Os01g70380;LOC_Os01g67870;LOC_Os01g72340;LOC_Os03g55020;LOC_Os03g55030;LOC_Os08g37130;LOC_Os02g47350;LOC_Os09g20630;LOC_Os02g37080;LOC_Os02g49590;LOC_Os03g15750;LOC_Os03g49180;LOC_Os06g12250;LOC_Os06g47960;LOC_Os07g43460;LOC_Os02g51150;LOC_Os03g59070;LOC_Os04g45800;LOC_Os10g35110;LOC_Os05g46200;LOC_Os08g43570;LOC_Os09g25590;LOC_Os09g36810;LOC_Os12g24170;LOC_Os01g39830;LOC_Os03g15020;LOC_Os04g…	K00654+K00720+K01190+K04628+K04628+K04708+K04708+K04710+K04710+K04710+K04710+K04711+K04713+K04713+K04713+K04713+K04716+K04718+K07407+K12309+K12309+K12309+K12309+K12309+K12309+K12309+K12349+K12349+K12349+K12349+K12349+K12349+K12349+K12349+K12349+K12349+K12349+K12349+K12349+K12353+K17108+K17108
Diterpenoid biosynthesis	ko00904	25 out of 4019 0.62204528489674%	172 out of 14881 1.15583630132384%	0.999972	1	LOC_Os02g36210;LOC_Os10g23180;LOC_Os04g33360;LOC_Os04g39980;LOC_Os04g44150;LOC_Os05g11810;LOC_Os05g48700;LOC_Os01g11150;LOC_Os08g32160;LOC_Os08g32170;LOC_Os11g39710;LOC_Os12g02814;LOC_Os01g55240;LOC_Os03g63970;LOC_Os05g34854;LOC_Os01g66100;LOC_Os04g10010;LOC_Os04g33240;LOC_Os07g46920;LOC_Os02g36220;LOC_Os02g36150;LOC_Os04g09920;LOC_Os02g36280;LOC_Os06g10260;LOC_Os03g44740	K04120+K04123+K04125+K04125+K04125+K04125+K04125+K04125+K04125+K04125+K04125+K04125+K04125+K05282+K05282+K05282+K13070+K13070+K13070+K14038+K16083+K16085+K21718+K22639+K22639
ABC transporters	ko02010	54 out of 4019 1.34361781537696%	399 out of 14881 2.68127141993146%	1	1	LOC_Os04g53550;LOC_Os08g30780;LOC_Os02g11960;LOC_Os01g68330;LOC_Os03g54790;LOC_Os03g64320;LOC_Os05g04600;LOC_Os05g04610;LOC_Os05g47500;LOC_Os01g12280;LOC_Os01g18670;LOC_Os07g42410;LOC_Os08g05710;LOC_Os08g45030;LOC_Os10g40960;LOC_Os10g40990;LOC_Os10g41020;LOC_Os01g25010;LOC_Os01g35030;LOC_Os12g31440;LOC_Os01g50080;LOC_Os01g50100;LOC_Os01g50160;LOC_Os01g74470;LOC_Os02g09690;LOC_Os03g06600;LOC_Os03g…	K05643+K05643+K05643+K05656+K05657+K05658+K05658+K05658+K05658+K05658+K05658+K05658+K05658+K05658+K05658+K05658+K05658+K05658+K05658+K05658+K05658+K05658+K05658+K05658+K05658+K05658+K05658+K05665+K05665+K05665+K05665+K05665+K05665+K05665+K05665+K05665+K05666+K05666+K05674+K05677+K05681+K05681+K05681+K05681+K05681+K05681+K05681+K05681+K05681+K05681+K05681+K05681+K05681+K05681
RNA transport	ko03013	143 out of 4019 3.55809902960936%	1024 out of 14881 6.88125797997446%	1	1	LOC_Os04g06850;LOC_Os04g08190;LOC_Os05g25890;LOC_Os05g46690;LOC_Os06g49000;LOC_Os07g08270;LOC_Os07g08290;LOC_Os07g16600;LOC_Os07g26560;LOC_Os01g13150;LOC_Os08g04490;LOC_Os09g30466;LOC_Os09g38930;LOC_Os10g10480;LOC_Os10g39570;LOC_Os01g72380;LOC_Os11g45250;LOC_Os02g04660;LOC_Os04g53606;LOC_Os05g41900;LOC_Os07g34589;LOC_Os01g58220;LOC_Os07g33330;LOC_Os09g28810;LOC_Os03g37270;LOC_Os02g19770;LOC_Os07g…	K00784+K00784+K00784+K00784+K00784+K00784+K00784+K00784+K00784+K00784+K00784+K00784+K00784+K00784+K00784+K00784+K01164+K02516+K03113+K03113+K03113+K03113+K03231+K03231+K03231+K03236+K03238+K03239+K03239+K03239+K03239+K03239+K03243+K03245+K03246+K03248+K03252+K03257+K03257+K03260+K03260+K03262+K03262+K03537+K03539+K03539+K03539+K03539+K05019+K07562+K07562+K07936+K07936+K07936+K09291+K12812+K12812+…
Other glycan degradation	ko00511	30 out of 4019 0.746454341876089%	907 out of 14881 6.09502049593441%	1	1	LOC_Os01g72340;LOC_Os05g18480;LOC_Os06g32890;LOC_Os07g23790;LOC_Os08g24320;LOC_Os08g30010;LOC_Os09g09400;LOC_Os11g32260;LOC_Os11g32369;LOC_Os12g25910;LOC_Os01g42700;LOC_Os12g38030;LOC_Os02g57930;LOC_Os04g47280;LOC_Os07g39740;LOC_Os09g34920;LOC_Os05g46200;LOC_Os08g43570;LOC_Os09g25590;LOC_Os09g36810;LOC_Os12g24170;LOC_Os01g39830;LOC_Os03g15020;LOC_Os05g02510;LOC_Os05g34320;LOC_Os06g19780;LOC_Os07g…	K01190+K01191+K01191+K01191+K01191+K01191+K01191+K01191+K01191+K01191+K01191+K01191+K01191+K01206+K01206+K01206+K12309+K12309+K12309+K12309+K12309+K12309+K12309+K12373+K12373+K12373+K12373+K15923+K17108+K17108
Tropane, piperidine and pyridine alkaloid biosynthesis	ko00960	19 out of 4019 0.472754416521523%	278 out of 14881 1.86815402190713%	1	1	LOC_Os04g20164;LOC_Os04g40040;LOC_Os06g23114;LOC_Os06g23684;LOC_Os11g42510;LOC_Os02g19970;LOC_Os04g20070;LOC_Os04g22660;LOC_Os05g24330;LOC_Os06g21730;LOC_Os06g25770;LOC_Os10g17300;LOC_Os11g48000;LOC_Os12g10440;LOC_Os01g70525;LOC_Os01g70540;LOC_Os02g49010;LOC_Os01g55540;LOC_Os06g50520	K00276+K00276+K00276+K00815+K00815+K00815+K08081+K08081+K08081+K08081+K08081+K08081+K08081+K08081+K08081+K08081+K08081+K14454+K15849
Fatty acid elongation	ko00062	28 out of 4019 0.696690719084349%	371 out of 14881 2.49311202204153%	1	1	LOC_Os04g47120;LOC_Os11g06590;LOC_Os12g01160;LOC_Os04g02620;LOC_Os04g40730;LOC_Os06g19590;LOC_Os02g38440;LOC_Os07g06800;LOC_Os04g20280;LOC_Os01g05744;LOC_Os05g11080;LOC_Os05g29090;LOC_Os05g49290;LOC_Os05g49900;LOC_Os05g50340;LOC_Os07g15190;LOC_Os08g13150;LOC_Os11g37900;LOC_Os01g34560;LOC_Os01g44390;LOC_Os01g47370;LOC_Os02g11070;LOC_Os02g26190;LOC_Os02g49920;LOC_Os03g12030;LOC_Os03g14170;LOC_Os03g…	K01068+K07512+K07512+K10251+K10251+K10251+K10251+K10258+K10703+K10703+K15397+K15397+K15397+K15397+K15397+K15397+K15397+K15397+K15397+K15397+K15397+K15397+K15397+K15397+K15397+K15397+K15397+K15397
Sesquiterpenoid and triterpenoid biosynthesis	ko00909	10 out of 4019 0.248818113958696%	276 out of 14881 1.85471406491499%	1	1	LOC_Os03g12900;LOC_Os03g59040;LOC_Os08g39780;LOC_Os04g27790;LOC_Os02g42960;LOC_Os03g22620;LOC_Os03g22634;LOC_Os03g31430;LOC_Os06g11040;LOC_Os06g51390	K00511+K00801+K14175+K15803+K15803+K15803+K15803+K15803+K15891+K15891
RNA polymerase	ko03020	55 out of 4019 1.36849962677283%	691 out of 14881 4.64350514078355%	1	1	LOC_Os06g40950;LOC_Os03g50380;LOC_Os10g35290;LOC_Os06g07190;LOC_Os12g34854;LOC_Os11g40090;LOC_Os04g42620;LOC_Os04g57750;LOC_Os05g05630;LOC_Os05g05650;LOC_Os05g05860;LOC_Os05g08770;LOC_Os06g46740;LOC_Os06g49100;LOC_Os07g07990;LOC_Os01g08470;LOC_Os07g47390;LOC_Os07g47400;LOC_Os08g05940;LOC_Os08g17160;LOC_Os08g36360;LOC_Os10g10300;LOC_Os12g23320;LOC_Os01g25460;LOC_Os01g26240;LOC_Os01g48670;LOC_Os01g…	K02999+K03000+K03002+K03004+K03004+K03005+K03006+K03006+K03006+K03006+K03006+K03006+K03006+K03006+K03006+K03006+K03006+K03006+K03006+K03006+K03006+K03006+K03006+K03006+K03006+K03006+K03006+K03006+K03006+K03006+K03006+K03006+K03006+K03006+K03006+K03013+K03013+K03013+K03013+K03013+K03013+K03013+K03013+K03014+K03017+K03017+K03018+K03021+K03023+K03024+K03025+K03025+K03040+K03043+K03046
