# Supplementary material for: An integrated analysis of the rice transcriptome and lipidome reveals lipid metabolism plays a central role in rice cold tolerance
Source: BMC Plant Biol. 2022 Mar 2;22:91. doi: 10.1186/s12870-022-03468-1 (PMC8889772; doi:10.1186/s12870-022-03468-1)
Supplement: Supplementary file 7 — Additional file 7. The response of the MAPK signaling pathway of two varieties to cold stress. [file 12870_2022_3468_MOESM7_ESM.xlsx]

## Sheet: Sheet1
Supplementary Table 7. The response of the MAPK signaling pathway of two varieties to cold stress.
KY-CK vs KY-Cold				DN-CK vs DN-Cold
gene_ID	Log2 Fold Change	Regulated		gene_ID	Log2 Fold Change	Regulated
LOC_Os01g02000	1.911	up		LOC_Os01g02000	2.106	up
LOC_Os01g02060	-4.449	down		LOC_Os01g02060	-4.604	down
LOC_Os01g06870	2.065	up		LOC_Os01g06870	2.715	up
LOC_Os01g08580	-1.348	down		LOC_Os01g08580	-1.059	down
LOC_Os01g09100	2.294	up		LOC_Os01g09100	2.976	up
LOC_Os01g09540	-4.73	down		LOC_Os01g09540	-4.909	down
LOC_Os01g17190	1.04	up		LOC_Os01g17190	1.012	up
LOC_Os01g17250	-1.955	down		LOC_Os01g17250	-1.789	down
LOC_Os01g18400	1.62	up		LOC_Os01g18584	1.662	up
LOC_Os01g18584	1.802	up		LOC_Os01g25820	-3.513	down
LOC_Os01g25820	-4.173	down		LOC_Os01g39330	2.374	up
LOC_Os01g28500	-1.024	down		LOC_Os01g40094	2.503	up
LOC_Os01g39330	3.315	up		LOC_Os01g43550	3.703	up
LOC_Os01g40094	3.21	up		LOC_Os01g45620	-1.112	down
LOC_Os01g43550	4.089	up		LOC_Os01g50370	8.029	up
LOC_Os01g45620	-1.032	down		LOC_Os01g50400	4.75	up
LOC_Os01g50370	8.59	up		LOC_Os01g50410	4.006	up
LOC_Os01g50400	6.058	up		LOC_Os01g50420	6.417	up
LOC_Os01g50410	5.279	up		LOC_Os01g51690	10.484	up
LOC_Os01g50420	7.622	up		LOC_Os01g53294	2.07	up
LOC_Os01g51690	10.476	up		LOC_Os01g54600	2.27	up
LOC_Os01g52880	3.905	up		LOC_Os01g59530	2.689	up
LOC_Os01g53294	1.766	up		LOC_Os01g61080	6.842	up
LOC_Os01g54600	2.071	up		LOC_Os01g64970	1.792	up
LOC_Os01g59530	1.787	up		LOC_Os01g72700	7.035	up
LOC_Os01g61080	6.186	up		LOC_Os02g02400	-2.738	down
LOC_Os01g62760	1.76	up		LOC_Os02g05480	1.849	up
LOC_Os01g64970	2.351	up		LOC_Os02g06030	-4.992	down
LOC_Os01g72700	9.112	up		LOC_Os02g06070	-5.093	down
LOC_Os02g02400	-3.266	down		LOC_Os02g06120	-2.561	down
LOC_Os02g05480	2.05	up		LOC_Os02g06180	-1.705	down
LOC_Os02g06120	-3.307	down		LOC_Os02g06190	-1.74	down
LOC_Os02g06180	-1.773	down		LOC_Os02g06250	-3.582	down
LOC_Os02g06190	-2.081	down		LOC_Os02g06260	-5.331	down
LOC_Os02g06250	-2.778	down		LOC_Os02g12030	-3.352	down
LOC_Os02g06260	-3.307	down		LOC_Os02g12040	-3.075	down
LOC_Os02g10700	1.327	up		LOC_Os02g15640	1.057	up
LOC_Os02g12030	-2.551	down		LOC_Os02g16540	3.66	up
LOC_Os02g12040	-3.704	down		LOC_Os02g17710	-4.89	down
LOC_Os02g15640	1.275	up		LOC_Os02g21700	5.648	up
LOC_Os02g16540	3.631	up		LOC_Os02g26430	7.417	up
LOC_Os02g17710	-3.062	down		LOC_Os02g32610	3.407	up
LOC_Os02g21700	6.593	up		LOC_Os02g33600	2.403	up
LOC_Os02g26430	6.195	up		LOC_Os02g34600	1.658	up
LOC_Os02g32610	3.086	up		LOC_Os02g41460	1.893	up
LOC_Os02g33600	2.833	up		LOC_Os02g46370	-1.319	down
LOC_Os02g34600	1.533	up		LOC_Os02g47060	4.981	up
LOC_Os02g43250	3.429	up		LOC_Os02g53040	2.591	up
LOC_Os02g43560	-3.14	down		LOC_Os02g53720	1.368	up
LOC_Os02g46370	-1.987	down		LOC_Os02g54600	4.705	up
LOC_Os02g47060	5.248	up		LOC_Os02g57530	1.575	up
LOC_Os02g53040	2.886	up		LOC_Os03g03550	4.081	up
LOC_Os02g53720	1.12	up		LOC_Os03g03910	1.78	up
LOC_Os02g54600	4.564	up		LOC_Os03g04060	2.506	up
LOC_Os02g57530	2.123	up		LOC_Os03g08710	-1.583	down
LOC_Os03g03550	6.049	up		LOC_Os03g11340	-2.053	down
LOC_Os03g03570	3.293	up		LOC_Os03g12390	-1.269	down
LOC_Os03g03910	1.86	up		LOC_Os03g15570	3.679	up
LOC_Os03g04060	1.971	up		LOC_Os03g16170	3.434	up
LOC_Os03g08710	-2.219	down		LOC_Os03g17700	5.808	up
LOC_Os03g11340	-1.696	down		LOC_Os03g18600	3.384	up
LOC_Os03g15570	3.893	up		LOC_Os03g19720	5.221	up
LOC_Os03g16170	4.36	up		LOC_Os03g20370	4.427	up
LOC_Os03g17700	5.911	up		LOC_Os03g27040	2.946	up
LOC_Os03g18600	2.721	up		LOC_Os03g27280	1.08	up
LOC_Os03g19720	5.913	up		LOC_Os03g28270	-1.21	down
LOC_Os03g20370	4.671	up		LOC_Os03g49500	2.324	up
LOC_Os03g27040	3.413	up		LOC_Os03g49630	2.591	up
LOC_Os03g27280	1.225	up		LOC_Os03g49640	1.836	up
LOC_Os03g28270	-1.312	down		LOC_Os03g53020	3.821	up
LOC_Os03g49500	2.142	up		LOC_Os03g53050	1.679	up
LOC_Os03g49630	2.879	up		LOC_Os03g53200	1.729	up
LOC_Os03g49640	2.239	up		LOC_Os03g59770	2.491	up
LOC_Os03g53020	3.873	up		LOC_Os04g03180	-1.705	down
LOC_Os03g53050	1.741	up		LOC_Os04g08740	-1.011	down
LOC_Os03g53200	1.568	up		LOC_Os04g21950	3.116	up
LOC_Os03g59770	2.888	up		LOC_Os04g34050	1.623	up
LOC_Os03g64260	5.363	up		LOC_Os04g35240	-4.499	down
LOC_Os04g21950	2.996	up		LOC_Os04g37710	7.474	up
LOC_Os04g22330	-5.328	down		LOC_Os04g39780	-2.122	down
LOC_Os04g34050	2.041	up		LOC_Os04g41160	4.327	up
LOC_Os04g35240	-4.922	down		LOC_Os04g47660	-1.761	down
LOC_Os04g37710	7.269	up		LOC_Os04g48850	3.324	up
LOC_Os04g38400	3.308	up		LOC_Os04g51560	4.351	up
LOC_Os04g38470	5.88	up		LOC_Os04g52780	5.452	up
LOC_Os04g39780	-1.839	down		LOC_Os04g56530	2.611	up
LOC_Os04g41160	4.902	up		LOC_Os04g57660	-2.519	down
LOC_Os04g42700	1.117	up		LOC_Os05g04690	7.423	up
LOC_Os04g46940	1.189	up		LOC_Os05g07820	-4.971	down
LOC_Os04g47660	-2.093	down		LOC_Os05g09724	1.574	up
LOC_Os04g48850	5.358	up		LOC_Os05g10310	-1.675	down
LOC_Os04g51560	4.029	up		LOC_Os05g10330	-4.663	down
LOC_Os04g52780	5.004	up		LOC_Os05g10370	1.924	up
LOC_Os04g56530	2.541	up		LOC_Os05g12260	3.026	up
LOC_Os04g57660	-2.422	down		LOC_Os05g15720	-2.242	down
LOC_Os05g04690	7.511	up		LOC_Os05g27730	4.092	up
LOC_Os05g07820	-5.917	down		LOC_Os05g33230	-1.004	down
LOC_Os05g10370	2.908	up		LOC_Os05g35760	5.308	up
LOC_Os05g12260	2.846	up		LOC_Os05g38140	4.47	up
LOC_Os05g15720	-2.482	down		LOC_Os05g38290	5.535	up
LOC_Os05g27730	4.399	up		LOC_Os05g39720	5.582	up
LOC_Os05g33230	-1.112	down		LOC_Os05g45210	2.716	up
LOC_Os05g38140	4.303	up		LOC_Os05g46240	1.119	up
LOC_Os05g38290	7.365	up		LOC_Os05g46750	4.748	up
LOC_Os05g39720	4.679	up		LOC_Os05g46760	7.473	up
LOC_Os05g41200	-1.347	down		LOC_Os05g50610	5.396	up
LOC_Os05g45210	3.336	up		LOC_Os05g50700	5.401	up
LOC_Os05g46040	1.111	up		LOC_Os05g51660	1.467	up
LOC_Os05g46240	1.416	up		LOC_Os06g03970	-2.029	down
LOC_Os05g46750	5.7	up		LOC_Os06g06090	1.683	up
LOC_Os05g46760	8.217	up		LOC_Os06g07560	2.706	up
LOC_Os05g50610	5.949	up		LOC_Os06g08154	-1.525	down
LOC_Os05g50700	5.398	up		LOC_Os06g08710	-1.45	down
LOC_Os06g03970	-1.581	down		LOC_Os06g09180	-1.545	down
LOC_Os06g06090	1.825	up		LOC_Os06g13330	-2.063	down
LOC_Os06g07560	2.909	up		LOC_Os06g16070	-2.55	down
LOC_Os06g08154	-2.01	down		LOC_Os06g29790	1.38	up
LOC_Os06g08710	-2.164	down		LOC_Os06g36400	-1.874	down
LOC_Os06g09180	-1.702	down		LOC_Os06g36670	7.228	up
LOC_Os06g13330	-1.544	down		LOC_Os06g38340	-3.239	down
LOC_Os06g16070	-2.301	down		LOC_Os06g38670	2.293	up
LOC_Os06g36400	-1.773	down		LOC_Os06g38730	-1.331	down
LOC_Os06g36670	4.896	up		LOC_Os06g38760	-2.526	down
LOC_Os06g38340	-3.969	down		LOC_Os06g38830	-5.583	down
LOC_Os06g38730	-1.409	down		LOC_Os06g38930	-1.873	down
LOC_Os06g38760	-2.223	down		LOC_Os06g40090	5.009	up
LOC_Os06g38830	-4.751	down		LOC_Os06g40360	2.664	up
LOC_Os06g38930	-2.537	down		LOC_Os06g46030	1.979	up
LOC_Os06g40090	6.367	up		LOC_Os06g47640	-2.214	down
LOC_Os06g40360	2.629	up		LOC_Os06g49430	1.767	up
LOC_Os06g45500	1.094	up		LOC_Os07g03730	1.859	up
LOC_Os06g47640	-2.236	down		LOC_Os07g03740	-1.475	down
LOC_Os06g49430	1.991	up		LOC_Os07g06790	3.296	up
LOC_Os07g03600	4.434	up		LOC_Os07g07680	-1.014	down
LOC_Os07g03730	2.525	up		LOC_Os07g12240	4.275	up
LOC_Os07g06790	4.802	up		LOC_Os07g12510	2.608	up
LOC_Os07g10630	-1.563	down		LOC_Os07g13460	-1.578	down
LOC_Os07g12240	3.599	up		LOC_Os07g22730	5.815	up
LOC_Os07g12510	2.806	up		LOC_Os07g39480	1.197	up
LOC_Os07g13460	-2.149	down		LOC_Os07g42940	4.838	up
LOC_Os07g14070	-1.128	down		LOC_Os07g43040	-2.302	down
LOC_Os07g22730	5.875	up		LOC_Os07g43800	1.09	up
LOC_Os07g39480	1.418	up		LOC_Os07g48630	4.776	up
LOC_Os07g42940	5.172	up		LOC_Os07g48770	3.037	up
LOC_Os07g43040	-2.042	down		LOC_Os08g01260	3.684	up
LOC_Os07g43800	1.767	up		LOC_Os08g13840	3.293	up
LOC_Os07g48630	5.241	up		LOC_Os08g16580	2.461	up
LOC_Os07g48770	2.944	up		LOC_Os08g24770	3.994	up
LOC_Os08g01260	7.189	up		LOC_Os08g35210	-1.209	down
LOC_Os08g13840	3.487	up		LOC_Os08g39550	-3.324	down
LOC_Os08g16580	2.828	up		LOC_Os08g41100	-2.381	down
LOC_Os08g24770	3.831	up		LOC_Os08g43090	-1.228	down
LOC_Os08g34640	1.609	up		LOC_Os08g43230	-2.376	down
LOC_Os08g39550	-3.265	down		LOC_Os09g10380	-5.21	down
LOC_Os08g39830	-1.987	down		LOC_Os09g15670	5.128	up
LOC_Os08g41100	-2.685	down		LOC_Os09g24580	3.766	up
LOC_Os08g43230	-2.531	down		LOC_Os09g28500	-2.272	down
LOC_Os08g44960	-3.611	down		LOC_Os09g31400	1.898	up
LOC_Os09g10380	-4.251	down		LOC_Os09g34880	4.731	up
LOC_Os09g15670	6.987	up		LOC_Os10g18670	3.498	up
LOC_Os09g15680	1.779	up		LOC_Os10g33080	-1.689	down
LOC_Os09g24580	4.776	up		LOC_Os10g33104	-2.771	down
LOC_Os09g26660	1.007	up		LOC_Os10g33780	1.84	up
LOC_Os09g28500	-2.869	down		LOC_Os10g39680	2.101	up
LOC_Os09g31210	2.711	up		LOC_Os10g39700	6.458	up
LOC_Os09g31400	2.35	up		LOC_Os10g42280	-2.037	down
LOC_Os09g34880	3.212	up		LOC_Os10g42430	1.323	up
LOC_Os10g33080	-1.894	down		LOC_Os10g42850	5.035	up
LOC_Os10g33104	-2.931	down		LOC_Os11g06170	2.82	up
LOC_Os10g33780	2.21	up		LOC_Os11g09110	-2.29	down
LOC_Os10g39680	2.223	up		LOC_Os11g33120	1.797	up
LOC_Os10g39700	5.685	up		LOC_Os11g37550	5.276	up
LOC_Os10g42280	-2.051	down		LOC_Os11g46970	-2.726	down
LOC_Os10g42430	1.428	up		LOC_Os11g46980	-3.856	down
LOC_Os11g06170	3.131	up		LOC_Os11g47000	-3.031	down
LOC_Os11g09110	-2.709	down		LOC_Os11g47030	-4.922	down
LOC_Os11g10310	1.012	up		LOC_Os11g47180	-6.096	down
LOC_Os11g31540	-2.344	down		LOC_Os11g47310	-3.5	down
LOC_Os11g33120	2.018	up		LOC_Os12g03816	4.337	up
LOC_Os11g40970	-2.846	down		LOC_Os12g06520	1.299	up
LOC_Os11g46980	-3.97	down		LOC_Os12g06800	2.019	up
LOC_Os11g47030	-5.559	down		LOC_Os12g09630	2.213	up
LOC_Os11g47240	-4.393	down		LOC_Os12g35610	-1.672	down
LOC_Os11g47310	2.654	up		LOC_Os12g39630	-2.849	down
LOC_Os12g06520	1.097	up
LOC_Os12g06800	2.072	up
LOC_Os12g09630	2.36	up
LOC_Os12g39630	-2.544	down
