# Supplementary material for: An integrated analysis of the rice transcriptome and lipidome reveals lipid metabolism plays a central role in rice cold tolerance
Source: BMC Plant Biol. 2022 Mar 2;22:91. doi: 10.1186/s12870-022-03468-1 (PMC8889772; doi:10.1186/s12870-022-03468-1)
Supplement: Supplementary file 8 — Additional file 8. Quantitative changes in lipid composition induced by cold stress. [file 12870_2022_3468_MOESM8_ESM.xlsx]

## Sheet: Sheet1
Supplementary Table 8. Quantitative changes in lipid composition induced by cold stress
Index	Compounds	KY131-CK	KY131-COLD	DN422-CK	DN422-COLD
L1	DG 32:0|DG 16:0_16:0	4.35216	3.96485	4.88585	4.50037
L2	DG 32:1|DG 16:0_16:1	6.0203	6.38638	6.28905	7.11875
L3	DG 33:2|DG 15:0_18:2	1.73208	1.42091	2.24006	2.6846
L4	DG 33:3|DG 15:0_18:3	5.09713	6.64468	5.82743	8.10323
L5	DG 34:1|DG 16:0_18:1	22.265	17.7902	21.0694	18.3399
L6	DG 34:2|DG 16:0_18:2	80.3834	68.989	87.6592	86.771
L7	DG 34:3|DG 16:0_18:3	129.865	186.507	133.169	240.52
L8	DG 34:4|DG 16:1_18:3/16:0_18:4	52.1605	59.0406	57.5501	69.7983
L9	DG 36:2|DG 18:0_18:2/18:1_18:1	20.2769	14.2386	15.8973	13.6765
L10	DG 36:3|DG 18:1_18:2	28.7798	22.3857	25.7916	24.4775
L11	DG 36:4|DG 18:2_18:2	96.1384	82.4665	117.822	130.27
L12	DG 36:5|DG 18:2_18:3	184.514	280.699	208.824	373.611
L13	DG 36:6|DG 18:3_18:3	215.569	501.858	382.099	772.409
L14	DG 36:7|DG 18:3_18:4	2.2839	2.87406	3.29697	4.94333
L15	DG 38:0|DG 18:0_20:0	0.313572	0.216437	0.226792	0.257184
L16	DG 38:4|DG 20:1_18:3	1.62324	1.36456	1.85882	1.86522
L17	DG 40:0|DG 20:0_20:0	0.625468	0.535079	0.479065	0.331329
L18	DG 41:2|DG 23:0_18:2	0.954056	1.34063	1.15704	1.57548
L19	DG 42:0|DG 20:0_22:0	0.126914	0.120498	0.0541436	0.0510041
L20	DG 42:2|DG 24:0_18:2	2.03948	3.00918	2.20087	2.22956
L21	DG 42:3|DG 24:0_18:3	1.64301	2.6696	2.29259	3.2456
	DG (Total)	856.764	1264.52	1080.69	1766.78
L22	DGDG 33:2|DGDG 15:0_18:2	0.901125	1.08735	1.45523	1.327
L23	DGDG 33:3|DGDG 15:0_18:3	3.51271	4.20442	5.32013	5.40833
L24	DGDG 34:1|DGDG 16:0_18:1	7.04112	6.73598	7.53944	7.98598
L25	DGDG 34:2|DGDG 16:0_18:2	70.07	82.0059	71.4077	105.646
L26	DGDG 34:3|DGDG 16:0_18:3	337.613	430.417	429.12	431.764
L27	DGDG 34:4|DGDG 16:1_18:3	7.34323	9.48248	9.58106	9.98642
L28	DGDG 35:3|DGDG 17:0_18:3	22.3042	28.9695	25.7385	28.2795
L29	DGDG 36:2|DGDG 18:0_18:2	7.73751	9.21169	9.00565	10.1109
L30	DGDG 36:3|DGDG 18:0_18:3	99.4698	142.18	93.134	106.361
L31	DGDG 36:4|DGDG 18:1_18:3	27.8603	34.2238	42.8083	40.7206
L32	DGDG 36:5|DGDG 18:2_18:3	167.213	216.608	189.913	265.844
L33	DGDG 36:6|DGDG 18:3_18:3	1497.73	1950.54	1728.54	1871.29
L34	DGDG 36:7|DGDG 18:3_18:4	2.44305	3.57678	2.98711	3.17243
L35	DGDG 38:6|DGDG 18:3_20:3	4.82817	6.8031	6.54968	6.37663
	DGDG(Total)	2256.06	2926.05	2623.1	2894.27
L36	LPC 16:0/0:0	3.44371	5.38319	4.19328	12.6571
L37	LPC 16:1	0.138597	0.144366	0.189573	0.346017
L38	LPC 18:0/0:0	0.618131	0.722393	0.576103	1.48979
L39	LPC 18:2	8.32287	8.14152	15.8276	18.8991
L40	LPC 18:3	2.28476	4.12442	5.01471	8.13783
L41	LPC 20:4	0.0485621	0.0316505	0.0515825	0.105031
L42	LPC 20:5	0.112432	0.0935748	0.173754	0.199828
	LPC(Total)	14.9691	18.6411	26.0266	41.8346
L43	MGDG 34:2|MGDG 16:0_18:2	17.7588	27.6166	30.6697	24.8949
L44	MGDG 34:3|MGDG 16:0_18:3	109.178	182.137	124.662	106.384
L45	MGDG 34:4|MGDG 16:1_18:3	9.7908	12.703	13.6962	11.3256
L46	MGDG 35:6	13.1551	20.5294	16.3859	13.955
L47	MGDG 36:3|MGDG 18:0_18:3	25.7507	38.0454	32.6915	22.9586
L48	MGDG 36:4|MGDG 18:1_18:3	152.67	148.816	203.132	111.382
L49	MGDG 36:5|MGDG 18:2_18:3	784.064	1071.3	1138.49	896.044
L50	MGDG 36:6|MGDG 18:3_18:3	3957.86	5274.04	4745.76	4043.86
L51	MGDG 36:7|MGDG 18:3_18:4	11.7885	19.4122	20.2708	16.351
L52	MGDG 38:4|MGDG 20:1_18:3	2.33535	2.17355	2.86218	2.29249
	MGDG(Total)	5084.35	6796.77	6328.62	5249.45
L53	PC 32:0|PC 16:0_16:0	3.61317	4.53373	3.57508	3.63301
L54	PC 32:1	1.53294	2.01884	1.39343	1.463
L55	PC 32:2|PC 14:0_18:2	1.27761	1.27565	1.59349	1.22258
L56	PC 32:3	0.834668	1.0407	0.991785	0.878296
L57	PC 33:1	0.974542	1.1372	1.06403	0.818777
L58	PC 33:2	1.03332	1.0085	1.40574	1.17055
L59	PC 33:3	2.78992	4.10125	3.36922	3.56564
L60	PC 34:0	0.802829	0.827366	0.666234	0.603765
L61	PC 34:1|PC 16:0_18:1	29.6702	30.2692	31.3766	17.796
L62	PC 34:2|PC 16:0_18:2	82.3206	101.967	97.9439	75.6933
L63	PC 34:3|PC 16:0_18:3	52.3729	98.8581	62.8628	76.5224
L64	PC 34:4	1.23719	1.93858	1.46624	1.59469
L65	PC 35:1	0.840665	1.01091	0.871262	0.674312
L66	PC 35:2	3.35675	4.39238	4.06378	3.44799
L67	PC 35:5	0.188674	0.30594	0.25214	0.212332
L68	PC 36:1	4.1049	3.96495	3.54715	2.27151
L69	PC 36:2|PC 18:0_18:2	19.4071	23.3118	21.8241	14.8543
L70	PC 36:3|PC 18:0_18:3	21.9452	28.412	23.0225	16.0411
L71	PC 36:4|PC 18:2_18:2	33.0352	39.3318	47.6055	30.7396
L72	PC 36:5|PC 18:2_18:3	28.7147	48.3467	33.2131	30.692
L73	PC 36:6|PC 18:3_18:3	16.7061	48.0011	20.0909	33.1351
L74	PC 37:2|PC 19:0_18:2	0.413737	0.53172	0.552641	0.452197
L75	PC 38:2	0.508803	0.621405	0.578048	0.460085
L76	PC 38:4	0.819122	1.03321	0.993997	0.744351
L77	PC 39:3|PC 21:0_18:3	0.506243	0.552932	0.563538	0.650172
	PC(Total)	309.007	448.793	364.887	319.337
L78	SQDG 32:0|SQDG 16:0_16:0	9.66186	11.7573	18.9849	11.684
L79	SQDG 33:3|SQDG 15:0_18:3	9.99625	8.11855	12.9069	10.2382
L80	SQDG 34:1|SQDG 16:0_18:1	3.23464	2.53503	4.08941	3.17937
L81	SQDG 34:2|SQDG 16:0_18:2	30.0036	24.4468	50.6207	43.474
L82	SQDG 34:3|SQDG 16:0_18:3	414.03	361.246	506.087	438.172
L83	SQDG 34:4|SQDG 16:1_18:3	9.39851	8.36604	10.0691	8.19829
L84	SQDG 35:3|SQDG 17:0_18:3	10.7718	9.50926	11.4407	10.9967
L85	SQDG 36:3|SQDG 18:0_18:3	15.7869	14.4453	16.4994	13.8902
L86	SQDG 36:4|SQDG 18:1_18:3	26.2899	19.983	32.1959	27.9073
L87	SQDG 36:5|SQDG 18:2_18:3	177.352	119.707	175.733	153.39
L88	SQDG 36:6|SQDG 18:3_18:3	414.545	362.41	352.623	359.687
	SQDG(Total)	1121.07	942.525	1191.25	1080.82
L89	TG 45:0|TG 14:0_15:0_16:0	0.0877514	0.0709271	0.0702701	0.0674619
L90	TG 45:1|TG 14:0_15:0_16:1	0.112389	0.0811594	0.0879046	0.0885294
L91	TG 46:0|TG 14:0_15:0_17:0	0.130284	0.10305	0.110743	0.101721
L92	TG 46:1|TG 14:0_16:0_16:1	0.301185	0.231844	0.202607	0.214483
L93	TG 46:3|TG 12:0_16:0_18:3	0.330636	0.244042	0.200634	0.225468
L94	TG 47:1|TG 15:0_16:0_16:1	0.153675	0.114148	0.12507	0.108253
L95	TG 47:2|TG 13:0_16:1_18:1	0.112839	0.0972819	0.089228	0.08467
L96	TG 48:0|TG 16:0_16:0_16:0	0.117522	0.131497	0.102712	0.161671
L97	TG 48:1|TG 14:0_16:0_18:1	0.247416	0.158152	0.197228	0.233085
L98	TG 48:2|TG 14:0_16:0_18:2	0.347349	0.161029	0.236493	0.288506
L99	TG 48:3|TG 14:0_16:0_18:3	0.311991	0.225135	0.196122	0.245782
L100	TG 48:4|TG 12:0_18:2_18:2	0.175554	0.0956671	0.0848399	0.0901373
L101	TG 48:6|TG 12:0_18:3_18:3	0.308303	0.353212	0.184432	0.244523
L102	TG 49:4|TG 15:1_16:1_18:2	0.0649261	0.0671835	0.0393362	0.0769763
L103	TG 50:0|TG 16:0_16:0_18:0	0.0576165	0.055857	0.049755	0.0703175
L104	TG 50:1|TG 16:0_16:0_18:1	0.398237	0.367924	0.220203	0.449144
L105	TG 50:2|TG 16:0_16:0_18:2	1.82838	2.69363	0.650742	2.93126
L106	TG 50:3|TG 16:0_16:0_18:3	1.64152	4.12633	0.802456	3.58635
L107	TG 50:4|TG 14:0_18:2_18:2	0.510481	0.316048	0.287247	0.380508
L108	TG 50:5|TG 14:0_18:2_18:3	0.471651	0.281439	0.220987	0.293696
L109	TG 50:6|TG 14:0_18:3_18:3	0.354578	0.306888	0.183953	0.287144
L110	TG 51:1|TG 16:0_17:0_18:1	0.0448617	0.0404125	0.0336744	0.0512446
L111	TG 51:2|TG 16:0_17:0_18:2	0.121721	0.149405	0.0744958	0.187428
L112	TG 51:3|TG 16:0_17:0_18:3	0.233151	0.248732	0.125885	0.261684
L113	TG 51:4|TG 15:0_18:2_18:2	0.599422	0.274137	0.329804	0.38972
L114	TG 51:5|TG 15:0_18:2_18:3	0.699086	0.410586	0.448108	0.622299
L115	TG 51:6|TG 15:1_18:2_18:3	0.510043	0.382194	0.296456	0.512549
L116	TG 52:0|TG 16:0_18:0_18:0	0.029364	0.0340331	0.0309939	0.0431855
L117	TG 52:1|TG 16:0_18:0_18:1	0.10998	0.0952693	0.0704625	0.160562
L118	TG 52:2|TG 16:0_18:1_18:1	0.760031	0.745299	0.359682	1.04405
L119	TG 52:4|TG 16:0_18:2_18:2	17.6688	6.29146	8.58751	8.73491
L120	TG 52:5|TG 16:0_18:2_18:3	24.7345	16.2663	13.5537	20.7594
L121	TG 52:6|TG 16:0_18:3_18:3	13.1665	13.6505	7.32765	14.038
L122	TG 52:7|TG 16:1_18:3_18:3	0.525787	0.387565	0.354844	0.551265
L123	TG 53:2|TG 16:0_19:0_18:2	0.0403852	0.0417454	0.0238085	0.0912077
L124	TG 53:3|TG 17:0_18:1_18:2	0.0973036	0.0912975	0.0486262	0.114725
L125	TG 53:4|TG 17:0_18:2_18:2	0.364922	0.19712	0.116308	0.229194
L126	TG 53:5|TG 17:0_18:2_18:3	0.583628	0.364618	0.292108	0.417443
L127	TG 53:6|TG 17:0_18:3_18:3	0.37832	0.300294	0.230081	0.343467
L128	TG 54:10|TG 18:3_18:3_18:4	0.134585	0.130166	0.13869	0.282418
L129	TG 54:2|TG 16:0_20:0_18:2	0.14135	0.122885	0.0732933	0.185714
L130	TG 54:3|TG 18:0_18:1_18:2	0.594278	0.385373	0.249697	0.533683
L131	TG 54:4|TG 18:1_18:1_18:2	2.57196	0.822731	1.03188	2.06031
L132	TG 54:5|TG 18:1_18:2_18:2	8.71131	2.30203	3.53085	4.60329
L133	TG 54:6|TG 18:1_18:2_18:3	24.3939	4.86084	11.2517	10.8477
L134	TG 54:7|TG 18:2_18:2_18:3	27.5628	7.7968	12.8149	11.1911
L135	TG 54:8|TG 18:2_18:3_18:3	27.4115	12.7651	14.8889	20.8918
L136	TG 54:9|TG 18:3_18:3_18:3	9.72423	7.76371	6.40809	22.0406
L137	TG 55:3|TG 18:0_19:0_18:3	0.0237069	0.0283531	0.0175863	0.0373143
L138	TG 55:4|TG 19:0_18:2_18:2	0.0609509	0.0369039	0.0282899	0.0474784
L139	TG 56:2|TG 16:0_22:0_18:2	0.0382505	0.0306361	0.0206099	0.0537277
L140	TG 56:3|TG 20:0_18:1_18:2	0.0574998	0.0496495	0.0247444	0.0778545
L141	TG 56:4|TG 20:0_18:2_18:2	0.146786	0.08288	0.0561432	0.115359
L142	TG 56:5|TG 20:0_18:2_18:3	0.329027	0.231686	0.16654	0.281409
L143	TG 56:6|TG 20:1_18:2_18:3	0.692821	0.486493	0.301303	0.438624
L144	TG 56:7|TG 18:2_20:2_18:3	0.295611	0.176673	0.134096	0.191891
L145	TG 56:8|TG 18:2_18:3_20:3	0.106502	0.0838125	0.0552808	0.100571
L146	TG 58:2|TG 16:0_24:0_18:2	0.0326208	0.033234	0.0172882	0.0450982
L147	TG 58:4|TG 22:0_18:2_18:2	0.0370023	0.0267456	0.0149271	0.0464468
L148	TG 58:6|TG 22:0_18:3_18:3	0.0392392	0.0490422	0.0222137	0.0537301
L149	TG 60:5|TG 24:0_18:2_18:3	0.0373645	0.0664041	0.0202297	0.0882702
	TG(Total)	171.875	88.5423	87.9144	132.996
L150	FA 14:0	1.66617	1.32076	1.18711	1.40897
L151	FA 16:0	73.2804	53.898	62.5262	83.4476
L152	FA 17:0	2.41942	1.941	2.04722	2.60487
L153	FA 18:0	31.2416	24.1026	21.5732	29.22
L154	FA 18:1	11.9013	7.09021	10.8193	10.7074
L155	FA 18:2	28.1956	15.6459	19.4097	20.0054
L156	FA 18:3	209.343	137.832	105.544	106.507
L157	FA 19:1	0.270501	0.244351	0.22818	0.285868
L158	FA 20:0	4.04566	3.95168	3.33779	4.45176
L159	FA 20:1	0.464658	0.35204	0.394432	0.431284
L160	FA 20:2	0.36827	0.305421	0.362828	0.449069
L161	FA 22:0	2.89969	2.78403	2.83627	3.94055
L162	FA 22:1	0.0695789	0.0538706	0.0652806	0.0696197
L163	FA 22:2	0.0138682	0.010574	0.0139678	0.0153595
L164	FA 23:0	2.05137	2.01079	1.83776	2.51352
L165	FA 24:0	9.61716	8.9273	8.11671	10.6027
L166	FAHFA 36:4|FAHFA 18:2/18:2	0.0139839	0	0.0172246	0.0209784
	FA(Total)	377.862	260.47	240.318	276.682
L167	LPE 16:0	3.40774	4.62101	4.04955	6.79093
L168	LPE 18:1	0.796857	0.62468	0.772069	0.806387
L169	LPE 18:2	13.0325	11.1358	18.2314	16.2013
	LPE(Total)	17.2371	16.3815	23.053	23.7986
L170	PA 34:2|PA 16:0_18:2	23.4338	15.1265	16.9111	21.924
L171	PA 34:3|PA 16:0_18:3	15.7407	13.5249	12.4095	14.8929
L172	PA 36:4|PA 18:2_18:2	19.1299	12.6195	14.061	13.2897
L173	PA 36:5|PA 18:2_18:3	11.1325	11.6786	9.50751	11.1481
	PA(Total)	69.4368	52.9495	52.8892	61.2547
L174	PE 32:2|PE 14:0_18:2	1.86451	1.70339	2.0423	1.84029
L175	PE 33:3|PE 15:0_18:3	5.27171	7.70395	6.72672	6.14029
L176	PE 34:1|PE 16:0_18:1	13.5967	14.6694	13.2269	12.4968
L177	PE 34:2|PE 16:0_18:2	50.8432	48.8359	52.9485	44.499
L178	PE 34:3|PE 16:0_18:3	103.475	144.86	106.035	104.876
L179	PE 35:2|PE 17:0_18:2	3.20838	2.95102	3.14291	2.56268
L180	PE 36:2|PE 18:0_18:2	10.1458	9.34704	8.28739	5.99933
L181	PE 36:4|PE 18:2_18:2	90.1636	97.5068	95.4872	65.1417
L182	PE 36:5|PE 18:2_18:3	117.148	180.993	129.624	123.912
L183	PE 36:6|PE 18:3_18:3	17.0742	28.7461	16.9979	21.8915
L184	PE 40:2|PE 22:0_18:2	6.07712	5.8684	5.95125	5.62301
L185	PE 41:2|PE 23:0_18:2	9.38617	9.02898	9.08934	9.20883
L186	PE 42:2|PE 24:0_18:2	23.1738	20.9656	21.4639	22.2409
L187	PE 42:3|PE 24:0_18:3	8.06316	8.93007	7.8591	8.72164
L188	PE 43:2|PE 25:0_18:2	5.18883	4.99542	4.50939	4.27181
L189	PE 43:3|PE 25:0_18:3	2.49647	2.58952	2.2738	2.6931
L190	PE 44:2|PE 26:0_18:2	2.22417	2.09794	1.85129	1.94921
	PE(Total)	469.401	591.793	487.517	444.068
L191	PG 30:1|PG 14:0_16:1	2.95827	4.25686	2.98094	3.76522
L192	PG 31:1|PG 15:0_16:1	3.71535	4.56658	3.91649	4.55754
L193	PG 32:0|PG 16:0_16:0	172.919	151.419	215.132	167.789
L194	PG 32:1|PG 16:0_16:1	394.648	479.107	380.217	415.202
L195	PG 32:2|PG 16:1_16:1	3.90998	4.63607	3.58386	4.06855
L196	PG 33:0|PG 16:0_17:0	4.94439	5.48574	5.4871	5.30659
L197	PG 33:1|PG 17:0_16:1	13.4038	17.7851	12.245	14.3249
L198	PG 33:3|PG 15:0_18:3	1.80528	1.94466	2.40907	2.46391
L199	PG 33:4|PG 15:0_18:4	2.81555	3.15193	3.09764	3.34137
L200	PG 34:0|PG 16:0_18:0	32.2252	23.6552	36.6334	23.5898
L201	PG 34:1|PG 18:0_16:1	213.839	169.048	244.949	168.084
L202	PG 34:2|PG 16:0_18:2	172.812	165.334	182.177	175.92
L203	PG 34:3|PG 16:1_18:2	253.278	276.345	270.816	291.313
L204	PG 34:4|PG 16:1_18:3	357.258	427.044	332.566	359.321
L205	PG 35:2|PG 17:0_18:2	3.94413	4.34454	3.34425	3.73372
L206	PG 36:5|PG 18:2_18:3	9.01465	10.6355	12.0685	12.5748
L207	PG 36:6|PG 18:3_18:3	11.3819	12.7981	14.5245	16.1848
L208	PG 36:7|PG 18:3_18:4	13.4124	15.5864	14.2224	14.3147
	PG(Total)	1668.29	1777.14	1740.37	1685.85
L209	PI 34:2	97.7988	83.4714	76.2267	68.9706
L210	PI 34:3|PI 16:0_18:3	116.416	132.874	77.6687	94.1023
L211	PI 40:3	411.824	512.727	287.022	365.406
	PI(Total)	626.038	729.072	440.917	528.479
L212	PMeOH 34:1|PMeOH 16:0_18:1	1.56229	1.28006	1.95324	1.21399
L213	PMeOH 34:2|PMeOH 16:0_18:2	5.55057	5.56247	5.78579	5.54256
L214	PMeOH 34:3|PMeOH 16:0_18:3	3.51674	3.55181	3.61651	5.31457
L215	PMeOH 36:2|PMeOH 18:1_18:1	1.40122	1.09917	1.56971	1.16801
L216	PMeOH 36:3|PMeOH 18:1_18:2	1.49625	1.20786	2.16655	1.0817
L217	PMeOH 36:4|PMeOH 18:2_18:2	2.79673	2.38081	3.24641	2.85241
L218	PMeOH 36:5|PMeOH 18:2_18:3	2.59216	3.27366	3.64801	3.82708
	PMeOH(Total)	18.916	18.3558	21.9862	21.0003
