# Supplementary material for: An integrated analysis of the rice transcriptome and lipidome reveals lipid metabolism plays a central role in rice cold tolerance
Source: BMC Plant Biol. 2022 Mar 2;22:91. doi: 10.1186/s12870-022-03468-1 (PMC8889772; doi:10.1186/s12870-022-03468-1)
Supplement: Supplementary file 9 — Additional file 9. Sequences of primers used in this study. [file 12870_2022_3468_MOESM9_ESM.xlsx]

## Sheet: Sheet1
Supplementary Table 9. Sequences of primers used in this study.
Gene name	Forward primer	Reverse prime
Os01g0150800	CAGTCTTGCGGAGGCTCTAC	GTTGGGCATCCTAAGGCAGT
Os01g0369900	CCCCTTACAAGATGGGCCAG	CTAGCCAGCCAGCCCATC
Os01g0627800	GGGGCATCATCGAGAAGAGG	CTGATTGGTCTTGGTCGCCT
Os01g0748500	ACAACAACAACATCGCGTCG	CTGGCCCCGTAGTTGTACAG
Os01g0901600	CGTGCAGATCGTCCAGAGTT	TCTTGTAGGGCGCAACATGT
Os03g0572800	AGATGGTCTAACTGCTGCGG	CGAGCCCAACAGTTCCTGAT
Os04g0445700	TTGGAGGTTTTGTGGCCTGT	AATCAACTTCAGGCTCGGGG
Os05g0137300	GAAGGCGTTGCGATCTCAAC	TGCCCACCTTCTTCTCGAAC
Os06g0148200	TGCGTCAGGGAAGAACCTTC	ATGTCGAACACGGCGATCTT
Os07g0100300	CGCTCAATCCGTACCCTCTC	ATGAAGCAGCTGATGGCAGT
Os07g0229800	CGTCGCTGTCCACTCACC	GGGACAGCATGGAAGCAGAA
Os07g0255600	CTCCTGTTCCTCGCCATGG	CCATGCTGCTTGAAGGAGGA
Os07g0444000	GGTGATCTCGTGAGCAGGAG	TGAAGAGCAATCACAGCCAGA
Os07g0561500	GTGTGGCCATCGTGACCG	TTCCCGGCGAAGAACATGTC
Os08g0412800	CAGATGGAGATCGTGCCGAA	CCCACACCATCTTCTCCCAC
Os08g0425500	CTTGGGTTGCAGGAGATCGT	CGATCCGGTAGTTGAGGTCG
Os09g0412300	GTCGTCGACCTACTCGTTCC	ATCAGGCCAAGAACCGTGTC
Os09g0423600	TACCCCATGGCCATTCAACC	GGGTTCACCAAGGACTTCGT
Os09g0423700	CTGCGGCTAGGGCTCCTC	CTTGGCACGAAACCCAGTTC
Os10g0536500	ATGACACCGACCGTCGCG	TCCTCGTAGACCTCCCTAACC
Os10g0560500	TCCGCCCTCCATTTCAGAAC	CCCATGGGGCAGAACAAGAA
Os10g0562200	GAGTGGCGGAGGTATCACAG	CTCACCTCGTCGACTATGGC
Os10g0568900	AAACCAGAAACGCCGAAACA	TCCAAATCCGGGAACAAGGC
Os11g0605500	ATGTGGTGGCCATGGGTATG	CCAGATCCTATCAAGCGCGT
Os11g0683500	GTGAATCTGGTCGTGGGGTT	AAGGATCCTGCAAGCCTTCC
Os12g0103000	ACCACCCTGTGTTTGAGCAA	TGGTGCTGCAGAAGGAAGAG
Os12g0109150	GAGCACTACTCGACGCTGAC	GTCCGAGGACTTGTGGAAGG
